# Supplementary material for: 2-[(5-Chloro-2-hy­droxy­benzyl­idene)amino]-3′,6′-bis­(diethyl­amino)­spiro­[isoindoline-1,9′-xanthen]-3-one
Source: Acta Crystallogr Sect E Struct Rep Online. 2010 May 29;66(Pt 6):o1500. doi: 10.1107/S1600536810019549 (PMC2979414; doi:10.1107/S1600536810019549)
Supplement: Supplementary file 1 [file e-66-o1500-sup1.cif]

##############################################################################
###                                                                        ###
###        Electronic paper (Acta Crystallographica Section E)             ###
###                                                                        ###
##############################################################################
#                                                                            #
# This CIF contains the data in a paper accepted for publication in Acta     #
# Crystallographica Section E. It conforms to the requirements of Notes      #
# for Authors for Section E, and has been peer reviewed under the auspices   #
# of the IUCr Commission on Journals.                                        #
#                                                                            #
# Full details of the Crystallographic Information File format               #
# are given in the paper "The Crystallographic Information File (CIF):       #
# a New Standard Archive File for Crystallography" by S. R. Hall, F. H.      #
# Allen and I. D. Brown [Acta Cryst. (1991), A47, 655-685].                  #
#                                                                            #
# The current version of the core CIF dictionary is obtainable from          #
# ftp://ftp.iucr.org/pub/cif_core.dic. The current version number is 2.4.    #
#                                                                            #
# Software is freely available for graphical display of the structure(s) in  #
# this CIF.  For information consult the CIF home page http://www.iucr.org/  #
# cif/home.html                                                              #
#                                                                            #
# This file may be used for bona fide research purposes within the           #
# scientific community so long as proper attribution is given to the journal # 
# article from which it was obtained.                                        #
#                                                                            #
##############################################################################
                                             
data_I
_audit_creation_method     SHELXL-97
_chemical_name_systematic
;
2-[(5-Chloro-2-hydroxybenzylidene)amino]-3',6'-
bis(diethylamino)spiro[isoindoline-1,9'-xanthen]-3-one
;
_chemical_name_common     ?
_chemical_formula_moiety     'C35 H35 Cl N4 O3'
_chemical_formula_sum     'C35 H35 Cl N4 O3'
_chemical_formula_iupac     'C35 H35 Cl N4 O3'
_chemical_formula_weight     595.12
_chemical_melting_point     ?
_symmetry_cell_setting     orthorhombic
_symmetry_space_group_name_H-M     'P c a 21'
_symmetry_space_group_name_Hall     'P 2c -2ac'
loop_
    _symmetry_equiv_pos_as_xyz
    'x, y, z'
    '-x, -y, z+1/2'
    'x+1/2, -y, z'
    '-x+1/2, y, z+1/2'
_cell_length_a     21.609(9)
_cell_length_b     11.892(5)
_cell_length_c     12.355(5)
_cell_angle_alpha     90.00
_cell_angle_beta     90.00
_cell_angle_gamma     90.00
_cell_volume     3175(2)
_cell_formula_units_Z     4
_cell_measurement_reflns_used     1377
_cell_measurement_theta_min     2.50
_cell_measurement_theta_max     17.55
_cell_measurement_temperature     296(2)
_exptl_crystal_description     block
_exptl_crystal_colour     red
_exptl_crystal_size_max     0.35
_exptl_crystal_size_mid     0.32
_exptl_crystal_size_min     0.29
_exptl_crystal_density_diffrn     1.245
_exptl_crystal_density_meas     ?
_exptl_crystal_density_method     'not measured'
_exptl_crystal_F_000     1256
_exptl_absorpt_coefficient_mu     0.161
_exptl_absorpt_correction_type     multi-scan
_exptl_absorpt_process_details     '(SADABS; Bruker, 2005)'
_exptl_absorpt_correction_T_min     0.9458
_exptl_absorpt_correction_T_max     0.9548
_exptl_special_details
;
;
_diffrn_ambient_temperature     296(2)
_diffrn_radiation_type     MoK\a
_diffrn_radiation_wavelength     0.71073
_diffrn_radiation_source     'fine-focus sealed tube'
_diffrn_radiation_monochromator     graphite
_diffrn_measurement_device_type     'Bruker APEXII CCD'
_diffrn_measurement_method     '\f and \w scans'
_diffrn_detector_area_resol_mean     ?
_diffrn_reflns_number     16073
_diffrn_reflns_av_R_equivalents     0.0793
_diffrn_reflns_av_sigmaI/netI     0.0884
_diffrn_reflns_theta_min     1.71
_diffrn_reflns_theta_max     25.20
_diffrn_reflns_theta_full     25.20
_diffrn_measured_fraction_theta_max     1.000
_diffrn_measured_fraction_theta_full     1.000
_diffrn_reflns_limit_h_min     -21
_diffrn_reflns_limit_h_max     25
_diffrn_reflns_limit_k_min     -14
_diffrn_reflns_limit_k_max     14
_diffrn_reflns_limit_l_min     -14
_diffrn_reflns_limit_l_max     14
_refine_special_details
;
Refinement of <i>F</i>^2^ against ALL reflections. The weighted <i>R</i>-factor
wR and goodness of fit <i>S</i> are based on <i>F</i>^2^, conventional
<i>R</i>-factors <i>R</i> are based on <i>F</i>, with <i>F</i> set to zero for
negative <i>F</i>^2^. The threshold expression of <i>F</i>^2^ >
\s(<i>F</i>^2^) is used only for calculating <i>R</i>-factors(gt) etc. and is
not relevant to the choice of reflections for refinement. <i>R</i>-factors
based on <i>F</i>^2^ are statistically about twice as large as those based on
<i>F</i>, and <i>R</i>- factors based on ALL data will be even larger.
;
_reflns_number_total     5528
_reflns_number_gt     2820
_reflns_threshold_expression     I>2sigma(I)
_refine_ls_structure_factor_coef     Fsqd
_refine_ls_matrix_type     full
_refine_ls_R_factor_all     0.1209
_refine_ls_R_factor_gt     0.0485
_refine_ls_wR_factor_gt     0.0711
_refine_ls_wR_factor_ref     0.0884
_refine_ls_goodness_of_fit_ref     1.015
_refine_ls_restrained_S_all     1.015
_refine_ls_number_reflns     5528
_refine_ls_number_parameters     394
_refine_ls_number_restraints     1
_refine_ls_hydrogen_treatment     constr
_refine_ls_weighting_scheme     calc
_refine_ls_weighting_details
         'calc w=1/[\s^2^(Fo^2^)+(0.0200P)^2^+0.0114P] where P=(Fo^2^+2Fc^2^)/3'
_atom_sites_solution_hydrogens     geom
_atom_sites_solution_primary     direct
_atom_sites_solution_secondary     difmap
_refine_ls_shift/su_max     0.001
_refine_ls_shift/su_mean     0.000
_refine_diff_density_max     0.203
_refine_diff_density_min     -0.249
_refine_ls_extinction_method     'SHELXL97 (Sheldrick, 2008)'
_refine_ls_extinction_coef     0.0018(2)
_refine_ls_extinction_expression
                                  'Fc^*^=kFc[1+0.001xFc^2^\l^3^/sin(2\q)]^-1/4^'
_refine_ls_abs_structure_details     'Flack (1983), 2521 Friedel pairs'
_refine_ls_abs_structure_Flack     -0.05(8)
loop_
    _atom_type_symbol
    _atom_type_description
    _atom_type_scat_dispersion_real
    _atom_type_scat_dispersion_imag
    _atom_type_scat_source
    'C' 'C' 0.0033 0.0016
                         'International Tables Vol C Tables 4.2.6.8 and 6.1.1.4'
    'H' 'H' 0.0000 0.0000
                         'International Tables Vol C Tables 4.2.6.8 and 6.1.1.4'
    'N' 'N' 0.0061 0.0033
                         'International Tables Vol C Tables 4.2.6.8 and 6.1.1.4'
    'O' 'O' 0.0106 0.0060
                         'International Tables Vol C Tables 4.2.6.8 and 6.1.1.4'
    'Cl' 'Cl' 0.1484 0.1585
                         'International Tables Vol C Tables 4.2.6.8 and 6.1.1.4'
_computing_data_collection     'APEX2 (Bruker, 2005)'
_computing_cell_refinement     'SAINT (Bruker, 2005)'
_computing_data_reduction     'SAINT (Bruker, 2005)'
_computing_structure_solution     'SHELXS97 (Sheldrick, 2008)'
_computing_structure_refinement     'SHELXL97 (Sheldrick, 2008)'
_computing_molecular_graphics     'SHELXTL (Sheldrick, 2008)'
_computing_publication_material     'SHELXTL (Sheldrick, 2008)'
loop_
    _atom_site_type_symbol
    _atom_site_label
    _atom_site_fract_x
    _atom_site_fract_y
    _atom_site_fract_z
    _atom_site_U_iso_or_equiv
    _atom_site_adp_type
    _atom_site_calc_flag
    _atom_site_refinement_flags
    _atom_site_occupancy
    _atom_site_disorder_assembly
    _atom_site_disorder_group
    C C1 0.91042(15) 0.2527(3) 0.2707(3) 0.0444(10) Uani d . 1 . .
    C C2 0.92493(16) 0.3631(3) 0.2392(3) 0.0556(11) Uani d . 1 . .
    H H2 0.9307 0.4173 0.2926 0.067 Uiso calc R 1 . .
    C C3 0.93088(18) 0.3942(3) 0.1323(3) 0.0610(12) Uani d . 1 . .
    H H3 0.9403 0.4684 0.1151 0.073 Uiso calc R 1 . .
    C C4 0.92276(16) 0.3146(3) 0.0482(3) 0.0514(10) Uani d . 1 . .
    C C5 0.90881(15) 0.2049(3) 0.0793(3) 0.0498(10) Uani d . 1 . .
    H H5 0.9034 0.1499 0.0265 0.060 Uiso calc R 1 . .
    C C6 0.90281(15) 0.1763(3) 0.1872(3) 0.0480(10) Uani d . 1 . .
    C C7 0.88582(16) 0.0256(3) 0.3112(3) 0.0487(10) Uani d . 1 . .
    C C8 0.87418(16) -0.0896(3) 0.3190(3) 0.0504(11) Uani d . 1 . .
    H H8 0.8687 -0.1325 0.2568 0.060 Uiso calc R 1 . .
    C C9 0.87086(18) -0.1398(3) 0.4202(3) 0.0581(11) Uani d . 1 . .
    C C10 0.88058(19) -0.0710(3) 0.5111(3) 0.0709(13) Uani d . 1 . .
    H H10 0.8796 -0.1027 0.5799 0.085 Uiso calc R 1 . .
    C C11 0.89161(17) 0.0435(3) 0.4998(3) 0.0627(12) Uani d . 1 . .
    H H11 0.8975 0.0870 0.5615 0.075 Uiso calc R 1 . .
    C C12 0.89403(16) 0.0949(3) 0.3985(3) 0.0435(9) Uani d . 1 . .
    C C13 0.90153(15) 0.2201(3) 0.3879(3) 0.0433(9) Uani d . 1 . .
    C C14 0.84695(17) 0.2814(3) 0.4418(3) 0.0469(10) Uani d . 1 . .
    C C15 0.78553(18) 0.2786(3) 0.4104(4) 0.0660(12) Uani d . 1 . .
    H H15 0.7734 0.2405 0.3482 0.079 Uiso calc R 1 . .
    C C16 0.7425(2) 0.3343(4) 0.4747(4) 0.0814(15) Uani d . 1 . .
    H H16 0.7009 0.3328 0.4556 0.098 Uiso calc R 1 . .
    C C17 0.7606(2) 0.3919(4) 0.5666(4) 0.0858(15) Uani d . 1 . .
    H H17 0.7311 0.4284 0.6085 0.103 Uiso calc R 1 . .
    C C18 0.8217(2) 0.3960(3) 0.5970(4) 0.0689(12) Uani d . 1 . .
    H H18 0.8340 0.4341 0.6591 0.083 Uiso calc R 1 . .
    C C19 0.86485(18) 0.3410(3) 0.5316(3) 0.0489(10) Uani d . 1 . .
    C C20 0.93194(19) 0.3317(3) 0.5431(3) 0.0514(10) Uani d . 1 . .
    C C21 1.03453(16) 0.1615(3) 0.3910(3) 0.0563(11) Uani d . 1 . .
    H H21 1.0103 0.1392 0.3326 0.068 Uiso calc R 1 . .
    C C22 1.09773(17) 0.1217(3) 0.4016(3) 0.0524(10) Uani d . 1 . .
    C C23 1.12309(18) 0.0528(3) 0.3199(3) 0.0580(11) Uani d . 1 . .
    H H23 1.0995 0.0352 0.2593 0.070 Uiso calc R 1 . .
    C C24 1.1822(2) 0.0114(3) 0.3287(4) 0.0641(12) Uani d . 1 . .
    C C25 1.21808(19) 0.0326(4) 0.4194(4) 0.0769(13) Uani d . 1 . .
    H H25 1.2574 0.0015 0.4259 0.092 Uiso calc R 1 . .
    C C26 1.1946(2) 0.1004(4) 0.4997(4) 0.0796(15) Uani d . 1 . .
    H H26 1.2186 0.1161 0.5604 0.096 Uiso calc R 1 . .
    C C27 1.1352(2) 0.1458(4) 0.4911(3) 0.0609(12) Uani d . 1 . .
    C C28 0.9453(2) 0.4583(4) -0.0927(4) 0.0861(15) Uani d . 1 . .
    H H28A 0.9664 0.4545 -0.1619 0.103 Uiso calc R 1 . .
    H H28B 0.9740 0.4894 -0.0403 0.103 Uiso calc R 1 . .
    C C29 0.8901(3) 0.5355(4) -0.1026(4) 0.1127(19) Uani d . 1 . .
    H H29A 0.8574 0.4974 -0.1404 0.169 Uiso calc R 1 . .
    H H29B 0.9018 0.6018 -0.1419 0.169 Uiso calc R 1 . .
    H H29C 0.8760 0.5563 -0.0317 0.169 Uiso calc R 1 . .
    C C30 0.91860(19) 0.2621(4) -0.1446(3) 0.0635(12) Uani d . 1 . .
    H H30A 0.9042 0.3014 -0.2086 0.076 Uiso calc R 1 . .
    H H30B 0.8863 0.2103 -0.1227 0.076 Uiso calc R 1 . .
    C C31 0.9757(2) 0.1955(4) -0.1738(4) 0.1004(17) Uani d . 1 . .
    H H31A 1.0088 0.2461 -0.1914 0.151 Uiso calc R 1 . .
    H H31B 0.9669 0.1484 -0.2350 0.151 Uiso calc R 1 . .
    H H31C 0.9877 0.1495 -0.1134 0.151 Uiso calc R 1 . .
    C C32 0.8484(3) -0.3280(4) 0.3399(4) 0.109(2) Uani d . 1 . .
    H H32A 0.8608 -0.4034 0.3605 0.131 Uiso calc R 1 . .
    H H32B 0.8748 -0.3041 0.2807 0.131 Uiso calc R 1 . .
    C C33 0.7837(3) -0.3307(5) 0.3019(5) 0.177(3) Uani d . 1 . .
    H H33A 0.7571 -0.3534 0.3603 0.266 Uiso calc R 1 . .
    H H33B 0.7799 -0.3834 0.2434 0.266 Uiso calc R 1 . .
    H H33C 0.7718 -0.2572 0.2774 0.266 Uiso calc R 1 . .
    C C34 0.8455(3) -0.3014(4) 0.5475(6) 0.125(2) Uani d . 1 . .
    H H34A 0.8259 -0.2458 0.5935 0.150 Uiso calc R 1 . .
    H H34B 0.8193 -0.3676 0.5438 0.150 Uiso calc R 1 . .
    C C35 0.9045(3) -0.3290(5) 0.5864(6) 0.150(3) Uani d . 1 . .
    H H35A 0.9210 -0.3904 0.5450 0.225 Uiso calc R 1 . .
    H H35B 0.9017 -0.3505 0.6611 0.225 Uiso calc R 1 . .
    H H35C 0.9313 -0.2650 0.5797 0.225 Uiso calc R 1 . .
    Cl Cl1 1.21296(5) -0.07129(11) 0.22454(12) 0.0958(4) Uani d . 1 . .
    N N1 0.95241(13) 0.2637(2) 0.4589(3) 0.0472(8) Uani d . 1 . .
    N N2 1.01262(14) 0.2276(2) 0.4631(3) 0.0489(8) Uani d . 1 . .
    N N3 0.92790(14) 0.3435(3) -0.0588(3) 0.0665(10) Uani d . 1 . .
    N N4 0.85785(18) -0.2527(3) 0.4319(3) 0.0830(12) Uani d . 1 . .
    O O1 0.88834(11) 0.0645(2) 0.2056(2) 0.0611(7) Uani d . 1 . .
    O O2 0.96649(13) 0.3715(2) 0.6133(2) 0.0667(8) Uani d . 1 . .
    O O3 1.11542(13) 0.2139(3) 0.5725(2) 0.0799(9) Uani d . 1 . .
    H H3A 1.0809 0.2383 0.5579 0.120 Uiso calc R 1 . .
loop_
    _atom_site_aniso_label
    _atom_site_aniso_U_11
    _atom_site_aniso_U_22
    _atom_site_aniso_U_33
    _atom_site_aniso_U_12
    _atom_site_aniso_U_13
    _atom_site_aniso_U_23
    C1 0.046(2) 0.046(2) 0.040(3) -0.0038(18) -0.0038(18) 0.000(2)
    C2 0.067(3) 0.050(3) 0.049(3) -0.015(2) -0.005(2) -0.009(2)
    C3 0.075(3) 0.053(3) 0.055(3) -0.022(2) -0.003(2) 0.013(2)
    C4 0.058(3) 0.057(3) 0.040(3) -0.011(2) -0.006(2) 0.003(2)
    C5 0.067(3) 0.052(3) 0.030(2) -0.008(2) -0.001(2) 0.004(2)
    C6 0.052(2) 0.046(3) 0.046(3) -0.0112(19) -0.004(2) 0.008(2)
    C7 0.049(2) 0.049(3) 0.048(3) 0.000(2) 0.002(2) 0.006(2)
    C8 0.063(3) 0.042(3) 0.046(3) -0.0063(19) 0.001(2) -0.004(2)
    C9 0.087(3) 0.039(2) 0.048(3) -0.004(2) 0.002(2) 0.000(2)
    C10 0.120(4) 0.052(3) 0.041(3) -0.009(3) 0.002(3) 0.009(2)
    C11 0.094(3) 0.053(3) 0.041(3) -0.003(2) 0.001(2) -0.006(2)
    C12 0.054(2) 0.046(2) 0.031(2) -0.0047(19) 0.0000(19) -0.001(2)
    C13 0.044(2) 0.043(2) 0.043(2) -0.0087(18) -0.0043(19) -0.007(2)
    C14 0.048(2) 0.042(2) 0.051(3) -0.0081(19) 0.001(2) -0.002(2)
    C15 0.061(3) 0.065(3) 0.072(3) -0.002(2) 0.004(3) -0.019(3)
    C16 0.054(3) 0.083(3) 0.108(5) 0.009(3) 0.004(3) -0.011(4)
    C17 0.068(4) 0.080(4) 0.110(5) 0.011(3) 0.027(3) -0.015(3)
    C18 0.085(3) 0.059(3) 0.063(3) 0.005(3) 0.008(3) -0.006(2)
    C19 0.051(3) 0.048(3) 0.048(3) -0.003(2) 0.006(2) 0.003(2)
    C20 0.069(3) 0.045(3) 0.040(3) -0.009(2) 0.005(2) 0.007(2)
    C21 0.046(3) 0.069(3) 0.053(3) -0.008(2) -0.007(2) 0.012(2)
    C22 0.043(2) 0.059(3) 0.055(3) -0.004(2) -0.002(2) 0.009(2)
    C23 0.048(3) 0.075(3) 0.050(3) -0.001(2) -0.003(2) 0.021(2)
    C24 0.054(3) 0.083(3) 0.055(3) 0.011(2) 0.006(3) 0.017(2)
    C25 0.052(3) 0.093(4) 0.086(4) 0.008(3) -0.012(3) 0.020(3)
    C26 0.052(3) 0.110(4) 0.077(4) -0.006(3) -0.023(3) 0.003(3)
    C27 0.055(3) 0.073(3) 0.055(3) -0.005(2) -0.006(3) 0.009(3)
    C28 0.121(4) 0.087(4) 0.050(3) -0.045(3) -0.001(3) 0.018(3)
    C29 0.185(6) 0.057(3) 0.096(4) -0.014(4) -0.037(4) 0.013(3)
    C30 0.081(3) 0.075(3) 0.034(2) 0.003(3) 0.000(2) 0.011(2)
    C31 0.091(4) 0.115(4) 0.096(4) 0.013(3) 0.020(3) 0.013(3)
    C32 0.186(7) 0.061(3) 0.081(4) -0.019(4) 0.003(4) 0.003(3)
    C33 0.195(8) 0.181(6) 0.155(7) -0.090(6) -0.022(6) -0.032(6)
    C34 0.137(5) 0.049(3) 0.190(7) -0.019(3) -0.056(5) 0.022(4)
    C35 0.153(6) 0.115(5) 0.184(8) -0.001(4) 0.000(5) 0.034(5)
    Cl1 0.0795(8) 0.1268(10) 0.0810(9) 0.0372(7) 0.0101(8) 0.0157(9)
    N1 0.0449(19) 0.053(2) 0.044(2) -0.0050(16) 0.0026(17) -0.0028(17)
    N2 0.046(2) 0.058(2) 0.043(2) -0.0033(16) -0.0016(17) 0.0066(18)
    N3 0.088(3) 0.063(2) 0.048(2) -0.0181(19) -0.001(2) 0.013(2)
    N4 0.155(4) 0.044(2) 0.050(3) -0.014(2) 0.013(2) 0.006(2)
    O1 0.101(2) 0.0459(16) 0.0368(17) -0.0196(15) -0.0012(16) 0.0044(14)
    O2 0.084(2) 0.0645(19) 0.0511(19) -0.0140(15) -0.0083(16) -0.0106(16)
    O3 0.078(2) 0.092(2) 0.069(2) -0.0026(18) -0.0253(19) 0.000(2)
_geom_special_details
;
All esds (except the esd in the dihedral angle between two l.s. planes) are
estimated using the full covariance matrix. The cell esds are taken into
account individually in the estimation of esds in distances, angles and
torsion angles; correlations between esds in cell parameters are only used
when they are defined by crystal symmetry. An approximate (isotropic)
treatment of cell esds is used for estimating esds involving l.s. planes.
;
loop_
    _geom_bond_atom_site_label_1
    _geom_bond_atom_site_label_2
    _geom_bond_site_symmetry_2
    _geom_bond_distance
    _geom_bond_publ_flag
    C1 C6 . 1.384(4) ?
    C1 C2 . 1.405(4) ?
    C1 C13 . 1.512(5) ?
    C2 C3 . 1.377(5) ?
    C2 H2 . 0.9300 ?
    C3 C4 . 1.416(5) ?
    C3 H3 . 0.9300 ?
    C4 N3 . 1.372(5) ?
    C4 C5 . 1.393(5) ?
    C5 C6 . 1.382(5) ?
    C5 H5 . 0.9300 ?
    C6 O1 . 1.384(4) ?
    C7 C12 . 1.370(5) ?
    C7 O1 . 1.385(4) ?
    C7 C8 . 1.396(5) ?
    C8 C9 . 1.387(5) ?
    C8 H8 . 0.9300 ?
    C9 N4 . 1.379(4) ?
    C9 C10 . 1.405(5) ?
    C10 C11 . 1.390(5) ?
    C10 H10 . 0.9300 ?
    C11 C12 . 1.394(5) ?
    C11 H11 . 0.9300 ?
    C12 C13 . 1.503(4) ?
    C13 N1 . 1.499(4) ?
    C13 C14 . 1.539(5) ?
    C14 C19 . 1.372(5) ?
    C14 C15 . 1.383(4) ?
    C15 C16 . 1.391(5) ?
    C15 H15 . 0.9300 ?
    C16 C17 . 1.383(6) ?
    C16 H16 . 0.9300 ?
    C17 C18 . 1.373(5) ?
    C17 H17 . 0.9300 ?
    C18 C19 . 1.396(5) ?
    C18 H18 . 0.9300 ?
    C19 C20 . 1.461(5) ?
    C20 O2 . 1.239(4) ?
    C20 N1 . 1.390(4) ?
    C21 N2 . 1.279(4) ?
    C21 C22 . 1.451(5) ?
    C21 H21 . 0.9300 ?
    C22 C27 . 1.400(5) ?
    C22 C23 . 1.411(5) ?
    C23 C24 . 1.374(5) ?
    C23 H23 . 0.9300 ?
    C24 C25 . 1.386(5) ?
    C24 Cl1 . 1.751(4) ?
    C25 C26 . 1.375(5) ?
    C25 H25 . 0.9300 ?
    C26 C27 . 1.398(5) ?
    C26 H26 . 0.9300 ?
    C27 O3 . 1.359(4) ?
    C28 N3 . 1.477(5) ?
    C28 C29 . 1.511(5) ?
    C28 H28A . 0.9700 ?
    C28 H28B . 0.9700 ?
    C29 H29A . 0.9600 ?
    C29 H29B . 0.9600 ?
    C29 H29C . 0.9600 ?
    C30 N3 . 1.448(5) ?
    C30 C31 . 1.510(5) ?
    C30 H30A . 0.9700 ?
    C30 H30B . 0.9700 ?
    C31 H31A . 0.9600 ?
    C31 H31B . 0.9600 ?
    C31 H31C . 0.9600 ?
    C32 N4 . 1.461(5) ?
    C32 C33 . 1.477(6) ?
    C32 H32A . 0.9700 ?
    C32 H32B . 0.9700 ?
    C33 H33A . 0.9600 ?
    C33 H33B . 0.9600 ?
    C33 H33C . 0.9600 ?
    C34 C35 . 1.402(6) ?
    C34 N4 . 1.565(7) ?
    C34 H34A . 0.9700 ?
    C34 H34B . 0.9700 ?
    C35 H35A . 0.9600 ?
    C35 H35B . 0.9600 ?
    C35 H35C . 0.9600 ?
    N1 N2 . 1.371(4) ?
    O3 H3A . 0.8200 ?
loop_
    _geom_angle_atom_site_label_1
    _geom_angle_atom_site_label_2
    _geom_angle_atom_site_label_3
    _geom_angle_site_symmetry_1
    _geom_angle_site_symmetry_3
    _geom_angle
    _geom_angle_publ_flag
    C6 C1 C2 . . 115.7(3) ?
    C6 C1 C13 . . 122.0(3) ?
    C2 C1 C13 . . 122.2(3) ?
    C3 C2 C1 . . 122.5(4) ?
    C3 C2 H2 . . 118.8 ?
    C1 C2 H2 . . 118.8 ?
    C2 C3 C4 . . 120.8(3) ?
    C2 C3 H3 . . 119.6 ?
    C4 C3 H3 . . 119.6 ?
    N3 C4 C5 . . 121.2(4) ?
    N3 C4 C3 . . 122.0(4) ?
    C5 C4 C3 . . 116.8(4) ?
    C6 C5 C4 . . 121.1(4) ?
    C6 C5 H5 . . 119.5 ?
    C4 C5 H5 . . 119.5 ?
    C5 C6 C1 . . 123.1(3) ?
    C5 C6 O1 . . 114.5(3) ?
    C1 C6 O1 . . 122.3(3) ?
    C12 C7 O1 . . 122.4(3) ?
    C12 C7 C8 . . 124.0(4) ?
    O1 C7 C8 . . 113.7(3) ?
    C9 C8 C7 . . 119.6(4) ?
    C9 C8 H8 . . 120.2 ?
    C7 C8 H8 . . 120.2 ?
    N4 C9 C8 . . 121.6(4) ?
    N4 C9 C10 . . 120.9(4) ?
    C8 C9 C10 . . 117.5(3) ?
    C11 C10 C9 . . 121.1(4) ?
    C11 C10 H10 . . 119.5 ?
    C9 C10 H10 . . 119.5 ?
    C10 C11 C12 . . 121.7(4) ?
    C10 C11 H11 . . 119.1 ?
    C12 C11 H11 . . 119.1 ?
    C7 C12 C11 . . 116.0(3) ?
    C7 C12 C13 . . 122.8(3) ?
    C11 C12 C13 . . 121.1(3) ?
    N1 C13 C12 . . 111.8(3) ?
    N1 C13 C1 . . 112.2(3) ?
    C12 C13 C1 . . 110.6(3) ?
    N1 C13 C14 . . 98.3(3) ?
    C12 C13 C14 . . 110.4(3) ?
    C1 C13 C14 . . 113.0(3) ?
    C19 C14 C15 . . 120.7(4) ?
    C19 C14 C13 . . 112.3(3) ?
    C15 C14 C13 . . 127.0(4) ?
    C14 C15 C16 . . 118.0(4) ?
    C14 C15 H15 . . 121.0 ?
    C16 C15 H15 . . 121.0 ?
    C17 C16 C15 . . 121.0(4) ?
    C17 C16 H16 . . 119.5 ?
    C15 C16 H16 . . 119.5 ?
    C18 C17 C16 . . 121.0(4) ?
    C18 C17 H17 . . 119.5 ?
    C16 C17 H17 . . 119.5 ?
    C17 C18 C19 . . 117.8(4) ?
    C17 C18 H18 . . 121.1 ?
    C19 C18 H18 . . 121.1 ?
    C14 C19 C18 . . 121.5(4) ?
    C14 C19 C20 . . 108.6(4) ?
    C18 C19 C20 . . 129.9(4) ?
    O2 C20 N1 . . 123.7(4) ?
    O2 C20 C19 . . 129.6(4) ?
    N1 C20 C19 . . 106.7(4) ?
    N2 C21 C22 . . 119.0(4) ?
    N2 C21 H21 . . 120.5 ?
    C22 C21 H21 . . 120.5 ?
    C27 C22 C23 . . 117.4(4) ?
    C27 C22 C21 . . 123.3(4) ?
    C23 C22 C21 . . 119.3(4) ?
    C24 C23 C22 . . 120.8(4) ?
    C24 C23 H23 . . 119.6 ?
    C22 C23 H23 . . 119.6 ?
    C23 C24 C25 . . 121.3(4) ?
    C23 C24 Cl1 . . 119.7(4) ?
    C25 C24 Cl1 . . 119.0(4) ?
    C26 C25 C24 . . 119.0(4) ?
    C26 C25 H25 . . 120.5 ?
    C24 C25 H25 . . 120.5 ?
    C25 C26 C27 . . 120.7(4) ?
    C25 C26 H26 . . 119.7 ?
    C27 C26 H26 . . 119.7 ?
    O3 C27 C26 . . 117.5(4) ?
    O3 C27 C22 . . 121.7(4) ?
    C26 C27 C22 . . 120.8(4) ?
    N3 C28 C29 . . 112.5(4) ?
    N3 C28 H28A . . 109.1 ?
    C29 C28 H28A . . 109.1 ?
    N3 C28 H28B . . 109.1 ?
    C29 C28 H28B . . 109.1 ?
    H28A C28 H28B . . 107.8 ?
    C28 C29 H29A . . 109.5 ?
    C28 C29 H29B . . 109.5 ?
    H29A C29 H29B . . 109.5 ?
    C28 C29 H29C . . 109.5 ?
    H29A C29 H29C . . 109.5 ?
    H29B C29 H29C . . 109.5 ?
    N3 C30 C31 . . 114.3(4) ?
    N3 C30 H30A . . 108.7 ?
    C31 C30 H30A . . 108.7 ?
    N3 C30 H30B . . 108.7 ?
    C31 C30 H30B . . 108.7 ?
    H30A C30 H30B . . 107.6 ?
    C30 C31 H31A . . 109.5 ?
    C30 C31 H31B . . 109.5 ?
    H31A C31 H31B . . 109.5 ?
    C30 C31 H31C . . 109.5 ?
    H31A C31 H31C . . 109.5 ?
    H31B C31 H31C . . 109.5 ?
    N4 C32 C33 . . 113.1(5) ?
    N4 C32 H32A . . 109.0 ?
    C33 C32 H32A . . 109.0 ?
    N4 C32 H32B . . 109.0 ?
    C33 C32 H32B . . 109.0 ?
    H32A C32 H32B . . 107.8 ?
    C32 C33 H33A . . 109.5 ?
    C32 C33 H33B . . 109.5 ?
    H33A C33 H33B . . 109.5 ?
    C32 C33 H33C . . 109.5 ?
    H33A C33 H33C . . 109.5 ?
    H33B C33 H33C . . 109.5 ?
    C35 C34 N4 . . 104.2(5) ?
    C35 C34 H34A . . 110.9 ?
    N4 C34 H34A . . 110.9 ?
    C35 C34 H34B . . 110.9 ?
    N4 C34 H34B . . 110.9 ?
    H34A C34 H34B . . 108.9 ?
    C34 C35 H35A . . 109.5 ?
    C34 C35 H35B . . 109.5 ?
    H35A C35 H35B . . 109.5 ?
    C34 C35 H35C . . 109.5 ?
    H35A C35 H35C . . 109.5 ?
    H35B C35 H35C . . 109.5 ?
    N2 N1 C20 . . 117.1(3) ?
    N2 N1 C13 . . 127.6(3) ?
    C20 N1 C13 . . 113.9(3) ?
    C21 N2 N1 . . 121.1(3) ?
    C4 N3 C30 . . 121.8(3) ?
    C4 N3 C28 . . 121.7(4) ?
    C30 N3 C28 . . 116.5(3) ?
    C9 N4 C32 . . 122.9(4) ?
    C9 N4 C34 . . 119.4(4) ?
    C32 N4 C34 . . 117.3(3) ?
    C6 O1 C7 . . 119.0(3) ?
    C27 O3 H3A . . 109.5 ?
loop_
    _geom_torsion_atom_site_label_1
    _geom_torsion_atom_site_label_2
    _geom_torsion_atom_site_label_3
    _geom_torsion_atom_site_label_4
    _geom_torsion_site_symmetry_1
    _geom_torsion_site_symmetry_2
    _geom_torsion_site_symmetry_3
    _geom_torsion_site_symmetry_4
    _geom_torsion
    _geom_torsion_publ_flag
    C6 C1 C2 C3 . . . . 0.4(6) ?
    C13 C1 C2 C3 . . . . -177.6(4) ?
    C1 C2 C3 C4 . . . . -0.3(6) ?
    C2 C3 C4 N3 . . . . 179.4(4) ?
    C2 C3 C4 C5 . . . . -0.2(6) ?
    N3 C4 C5 C6 . . . . -179.1(3) ?
    C3 C4 C5 C6 . . . . 0.5(5) ?
    C4 C5 C6 C1 . . . . -0.4(6) ?
    C4 C5 C6 O1 . . . . 179.5(3) ?
    C2 C1 C6 C5 . . . . 0.0(5) ?
    C13 C1 C6 C5 . . . . 178.0(3) ?
    C2 C1 C6 O1 . . . . -179.9(3) ?
    C13 C1 C6 O1 . . . . -1.9(5) ?
    C12 C7 C8 C9 . . . . -0.5(6) ?
    O1 C7 C8 C9 . . . . 179.6(3) ?
    C7 C8 C9 N4 . . . . 178.3(4) ?
    C7 C8 C9 C10 . . . . -1.0(5) ?
    N4 C9 C10 C11 . . . . -177.8(4) ?
    C8 C9 C10 C11 . . . . 1.5(6) ?
    C9 C10 C11 C12 . . . . -0.5(6) ?
    O1 C7 C12 C11 . . . . -178.6(3) ?
    C8 C7 C12 C11 . . . . 1.5(5) ?
    O1 C7 C12 C13 . . . . 4.9(5) ?
    C8 C7 C12 C13 . . . . -175.1(3) ?
    C10 C11 C12 C7 . . . . -0.9(6) ?
    C10 C11 C12 C13 . . . . 175.6(3) ?
    C7 C12 C13 N1 . . . . -136.2(3) ?
    C11 C12 C13 N1 . . . . 47.5(5) ?
    C7 C12 C13 C1 . . . . -10.4(5) ?
    C11 C12 C13 C1 . . . . 173.3(3) ?
    C7 C12 C13 C14 . . . . 115.4(4) ?
    C11 C12 C13 C14 . . . . -60.9(4) ?
    C6 C1 C13 N1 . . . . 134.4(3) ?
    C2 C1 C13 N1 . . . . -47.7(4) ?
    C6 C1 C13 C12 . . . . 8.9(4) ?
    C2 C1 C13 C12 . . . . -173.2(3) ?
    C6 C1 C13 C14 . . . . -115.5(4) ?
    C2 C1 C13 C14 . . . . 62.4(4) ?
    N1 C13 C14 C19 . . . . -4.0(4) ?
    C12 C13 C14 C19 . . . . 113.0(3) ?
    C1 C13 C14 C19 . . . . -122.6(3) ?
    N1 C13 C14 C15 . . . . 177.8(4) ?
    C12 C13 C14 C15 . . . . -65.2(5) ?
    C1 C13 C14 C15 . . . . 59.3(5) ?
    C19 C14 C15 C16 . . . . -2.3(6) ?
    C13 C14 C15 C16 . . . . 175.8(3) ?
    C14 C15 C16 C17 . . . . 0.7(6) ?
    C15 C16 C17 C18 . . . . 0.1(7) ?
    C16 C17 C18 C19 . . . . 0.6(7) ?
    C15 C14 C19 C18 . . . . 3.1(6) ?
    C13 C14 C19 C18 . . . . -175.2(3) ?
    C15 C14 C19 C20 . . . . -178.3(3) ?
    C13 C14 C19 C20 . . . . 3.4(4) ?
    C17 C18 C19 C14 . . . . -2.2(6) ?
    C17 C18 C19 C20 . . . . 179.6(4) ?
    C14 C19 C20 O2 . . . . -179.1(4) ?
    C18 C19 C20 O2 . . . . -0.7(7) ?
    C14 C19 C20 N1 . . . . -1.1(4) ?
    C18 C19 C20 N1 . . . . 177.4(4) ?
    N2 C21 C22 C27 . . . . 4.5(5) ?
    N2 C21 C22 C23 . . . . -177.2(3) ?
    C27 C22 C23 C24 . . . . 0.1(6) ?
    C21 C22 C23 C24 . . . . -178.3(3) ?
    C22 C23 C24 C25 . . . . 2.2(6) ?
    C22 C23 C24 Cl1 . . . . -178.6(3) ?
    C23 C24 C25 C26 . . . . -2.7(7) ?
    Cl1 C24 C25 C26 . . . . 178.1(3) ?
    C24 C25 C26 C27 . . . . 1.0(7) ?
    C25 C26 C27 O3 . . . . -178.7(4) ?
    C25 C26 C27 C22 . . . . 1.2(6) ?
    C23 C22 C27 O3 . . . . 178.2(3) ?
    C21 C22 C27 O3 . . . . -3.5(6) ?
    C23 C22 C27 C26 . . . . -1.7(6) ?
    C21 C22 C27 C26 . . . . 176.6(4) ?
    O2 C20 N1 N2 . . . . 8.8(5) ?
    C19 C20 N1 N2 . . . . -169.4(3) ?
    O2 C20 N1 C13 . . . . 176.5(3) ?
    C19 C20 N1 C13 . . . . -1.7(4) ?
    C12 C13 N1 N2 . . . . 53.6(4) ?
    C1 C13 N1 N2 . . . . -71.3(4) ?
    C14 C13 N1 N2 . . . . 169.6(3) ?
    C12 C13 N1 C20 . . . . -112.6(3) ?
    C1 C13 N1 C20 . . . . 122.5(3) ?
    C14 C13 N1 C20 . . . . 3.4(3) ?
    C22 C21 N2 N1 . . . . -177.3(3) ?
    C20 N1 N2 C21 . . . . 177.5(3) ?
    C13 N1 N2 C21 . . . . 11.7(5) ?
    C5 C4 N3 C30 . . . . 0.6(6) ?
    C3 C4 N3 C30 . . . . -179.0(4) ?
    C5 C4 N3 C28 . . . . -177.3(4) ?
    C3 C4 N3 C28 . . . . 3.1(6) ?
    C31 C30 N3 C4 . . . . -86.1(4) ?
    C31 C30 N3 C28 . . . . 91.8(4) ?
    C29 C28 N3 C4 . . . . -87.4(5) ?
    C29 C28 N3 C30 . . . . 94.6(5) ?
    C8 C9 N4 C32 . . . . 1.8(7) ?
    C10 C9 N4 C32 . . . . -178.9(4) ?
    C8 C9 N4 C34 . . . . -171.5(4) ?
    C10 C9 N4 C34 . . . . 7.8(6) ?
    C33 C32 N4 C9 . . . . -87.6(6) ?
    C33 C32 N4 C34 . . . . 85.8(6) ?
    C35 C34 N4 C9 . . . . -87.2(6) ?
    C35 C34 N4 C32 . . . . 99.2(5) ?
    C5 C6 O1 C7 . . . . 175.3(3) ?
    C1 C6 O1 C7 . . . . -4.9(5) ?
    C12 C7 O1 C6 . . . . 3.4(5) ?
    C8 C7 O1 C6 . . . . -176.7(3) ?
data_global
_journal_date_recd_electronic     2010-04-20
_journal_date_accepted     2010-05-25
_journal_name_full     'Acta Crystallographica, Section E'
_journal_year     2010
_journal_volume     66
_journal_issue      6
_journal_page_first     o1500
_journal_page_last     o1500
_journal_paper_category     QO
_journal_coeditor_code     CS2127
_publ_contact_author_name     'Professor Feng-ling Yang'
_publ_contact_author_address
;
College of Chemistry and Chemical Engineering
Xuchang University
Xuchang, Henan Province 461000,
People's Republic of China
;
_publ_contact_author_email     xuzhihong1980@yahoo.cn
_publ_contact_author_fax     '86-374-2968881'
_publ_contact_author_phone     '86-374-2968881'
_publ_section_title
;\
2-[(5-Chloro-2-hydroxybenzylidene)amino]-3',6'-bis(diethylamino)\
spiro[isoindoline-1,9'-xanthen]-3-one
;
loop_
    _publ_author_name
    _publ_author_address
    'Zhi-hong Xu'
;
College of Chemistry and Chemical Engineering
Xuchang University
Xuchang, Henan Province 461000,
People's Republic of China
;
    'Wei-yun Guo'
;
College of Chemistry and Chemical Engineering
Xuchang University
Xuchang, Henan Province 461000,
People's Republic of China
;
    'Bo-wei Su'
;
College of Chemistry and Chemical Engineering
Xuchang University
Xuchang, Henan Province 461000,
People's Republic of China
;
    'Xu-Ke Shen'
;
College of Chemistry and Chemical Engineering
Xuchang University
Xuchang, Henan Province 461000,
People's Republic of China
;
    'Feng-ling Yang'
;
College of Chemistry and Chemical Engineering
Xuchang University
Xuchang, Henan Province 461000,
People's Republic of China
;
