# Supplementary material for: 2-[(5-Chloro-2-hy­droxy­benzyl­idene)amino]-3′,6′-bis­(diethyl­amino)­spiro­[isoindoline-1,9′-xanthen]-3-one
Source: Acta Crystallogr Sect E Struct Rep Online. 2010 May 29;66(Pt 6):o1500. doi: 10.1107/S1600536810019549 (PMC2979414; doi:10.1107/S1600536810019549)
Supplement: Supplementary file 2 [file e-66-o1500-Isup2.hkl]

# 
# h,k,l, Fc-squared, Fo-squared, sigma(Fo-squared) and status flag 
# 
data_I
_shelx_title ' Pca21 in Pca2(1)' 
_shelx_refln_list_code          4 
_shelx_F_calc_maximum      243.81 
_exptl_crystal_F_000      1256.00 
_reflns_d_resolution_high  0.8347 
 
loop_ 
 _symmetry_equiv_pos_as_xyz 
 'x, y, z' 
 '-x, -y, z+1/2' 
 'x+1/2, -y, z' 
 '-x+1/2, y, z+1/2' 
 
_cell_length_a    21.6093 
_cell_length_b    11.8922 
_cell_length_c    12.3553 
_cell_angle_alpha  90.000 
_cell_angle_beta   90.000 
_cell_angle_gamma  90.000 
 
_shelx_F_squared_multiplier     1.000 
 
loop_ 
 _refln_index_h 
 _refln_index_k 
 _refln_index_l 
 _refln_F_squared_calc 
 _refln_F_squared_meas 
 _refln_F_squared_sigma 
 _refln_observed_status 
   4   0 -14       22.59       46.86     42.50 o 
   6   0 -14       26.65       37.05     50.67 o 
   8   0 -14        0.59       16.35     35.96 o 
   5   1 -14       36.93       83.01     37.49 o 
   6   1 -14        3.64       65.72     32.72 o 
   7   1 -14        6.74       51.21     33.71 o 
   8   1 -14        2.79        7.11     29.16 o 
   6   2 -14        3.63       -4.90     40.32 o 
   7   2 -14       14.87       35.58     33.11 o 
   2   0 -13       87.89       82.28     45.23 o 
   4   0 -13       85.05       49.04     43.59 o 
   6   0 -13       20.67       52.85     44.68 o 
   8   0 -13      115.59      184.72     71.38 o 
  10   0 -13       50.48       49.04     53.94 o 
  12   0 -13        1.04      -46.31     43.59 o 
   3   1 -13       48.70      176.72     41.47 o 
   4   1 -13       13.76       14.61     25.57 o 
   5   1 -13       37.94       53.46     30.97 o 
   6   1 -13       17.84       22.86     28.61 o 
   7   1 -13       50.51       18.10     28.70 o 
   8   1 -13        0.67        8.56     28.09 o 
   9   1 -13       69.76       33.25     32.36 o 
  10   1 -13       18.45       20.08     31.70 o 
  11   1 -13        8.11       19.33     31.59 o 
  12   1 -13        2.79      -18.19     30.02 o 
   4   2 -13       43.94       31.06     38.69 o 
   5   2 -13        5.67      -17.44     33.24 o 
   6   2 -13        5.75       44.31     32.74 o 
   7   2 -13        9.29       12.60     30.63 o 
   8   2 -13       69.90       46.14     35.15 o 
   9   2 -13        8.01       27.36     31.28 o 
  10   2 -13       15.46       54.00     34.66 o 
  11   2 -13       10.65       19.40     33.51 o 
   6   3 -13       42.46       15.80     37.60 o 
   7   3 -13       10.22       85.00     49.58 o 
   8   3 -13       39.11       21.25     40.32 o 
   9   3 -13       17.11       19.59     30.04 o 
  10   3 -13        4.79       -5.28     31.31 o 
  11   3 -13        0.58       52.79     34.62 o 
   7   4 -13       77.91       65.93     47.95 o 
   8   4 -13       10.43       32.15     46.31 o 
   9   4 -13       20.42       56.12     48.49 o 
  10   4 -13        0.33       29.42     45.22 o 
   8   5 -13       27.31       -4.90     40.87 o 
   2   0 -12      201.28      181.46     59.40 o 
   4   0 -12      204.00      139.50     53.40 o 
   6   0 -12       83.41      115.52     52.31 o 
   8   0 -12      111.57       70.29     45.77 o 
  10   0 -12      121.31       33.78     41.41 o 
  12   0 -12      121.91      143.31     57.21 o 
  14   0 -12       32.09      -20.16     37.60 o 
   2   1 -12       11.65        6.04     31.33 o 
   3   1 -12      332.71      329.37     51.23 o 
   4   1 -12       89.49       77.25     30.22 o 
   5   1 -12       14.21        5.37     26.00 o 
   6   1 -12       17.65       33.38     26.38 o 
   7   1 -12       12.73       15.77     22.81 o 
   8   1 -12       31.02       -5.30     23.42 o 
   9   1 -12       10.38        4.28     23.69 o 
  10   1 -12       22.57        4.47     23.81 o 
  11   1 -12        4.91       50.31     30.22 o 
  12   1 -12       64.44       14.01     28.73 o 
  13   1 -12       84.44       29.55     34.06 o 
  14   1 -12        3.53       10.40     33.43 o 
  15   1 -12       41.19       32.52     35.42 o 
   3   2 -12       51.54       90.45     45.77 o 
   4   2 -12      135.11       95.36     45.23 o 
   5   2 -12      149.34      125.99     39.21 o 
   6   2 -12       29.03       48.22     29.55 o 
   7   2 -12       46.91      107.24     34.26 o 
   8   2 -12       14.96       39.30     49.31 o 
   9   2 -12        6.30       14.09     28.77 o 
  10   2 -12       10.67       12.22     28.12 o 
  11   2 -12      109.37      119.95     68.66 o 
  12   2 -12        1.00      -12.74     25.23 o 
  13   2 -12        9.34       11.66     39.23 o 
  14   2 -12       17.41       13.54     34.48 o 
   4   3 -12       82.05       62.66     39.78 o 
   5   3 -12       56.93       -5.99     31.60 o 
   6   3 -12       82.58       40.32     42.50 o 
   7   3 -12       32.95       58.30     47.95 o 
   8   3 -12        0.19       24.79     29.77 o 
   9   3 -12       60.22       60.80     61.57 o 
  10   3 -12       26.52       54.81     33.35 o 
  11   3 -12       74.28       35.87     29.60 o 
  12   3 -12        4.87       17.21     31.25 o 
  13   3 -12        5.46      -33.43     28.47 o 
  14   3 -12       13.34        6.29     34.06 o 
   5   4 -12       17.89       40.87     38.69 o 
   6   4 -12       60.78       62.12     43.59 o 
   7   4 -12       11.56       -0.54     37.60 o 
   8   4 -12       46.39        9.26     40.87 o 
   9   4 -12        6.23       42.50     45.22 o 
  10   4 -12        0.71      -23.43     32.69 o 
  11   4 -12       65.38       57.21     47.95 o 
  12   4 -12       14.66       66.55     34.82 o 
  13   4 -12        4.29       -4.67     27.54 o 
   6   5 -12       13.32      -29.97     37.60 o 
   7   5 -12        6.40      -43.04     32.15 o 
   8   5 -12       32.26      -25.06     37.60 o 
   9   5 -12       12.22      -18.53     38.69 o 
  10   5 -12       28.34       -1.09     44.68 o 
  11   5 -12       37.31       16.35     51.76 o 
  12   5 -12       16.66      -20.71     44.68 o 
   7   6 -12       24.06       37.05     49.58 o 
   8   6 -12        8.40       14.17     41.41 o 
   9   6 -12       11.06        8.72     43.59 o 
  10   6 -12       17.19        8.72     50.13 o 
   8   7 -12        7.58      -57.21     42.50 o 
   2   0 -11      145.85      211.97     57.76 o 
   4   0 -11       59.28       76.28     45.77 o 
   6   0 -11      191.69      136.23     52.86 o 
   8   0 -11      279.55      349.31     74.11 o 
  10   0 -11       89.37       77.92     48.50 o 
  12   0 -11       45.07       51.22     39.23 o 
  14   0 -11        1.15       35.96     38.14 o 
  16   0 -11       86.84      128.59     59.94 o 
   1   1 -11      264.37      271.93     59.40 o 
   2   1 -11       80.87       91.56     30.26 o 
   3   1 -11       27.32       58.83     25.39 o 
   4   1 -11      130.04      172.43     50.40 o 
   5   1 -11      171.12      176.32     40.46 o 
   6   1 -11      420.58      520.31     60.50 o 
   7   1 -11       74.87       54.13     26.76 o 
   8   1 -11       67.74      128.45     37.83 o 
   9   1 -11       85.12       51.46     28.15 o 
  10   1 -11       48.19       49.85     28.77 o 
  11   1 -11       25.54       -9.74     29.97 o 
  12   1 -11       41.36       53.66     34.33 o 
  13   1 -11       29.04       24.34     30.51 o 
  14   1 -11       33.64       37.65     30.08 o 
  15   1 -11        5.08       28.19     29.48 o 
  16   1 -11       59.60       43.52     35.14 o 
  17   1 -11       16.07      -24.65     37.32 o 
   1   2 -11      419.92      267.05     57.77 o 
   2   2 -11      281.01      349.31     68.66 o 
   3   2 -11       13.02       11.99     28.88 o 
   4   2 -11      202.85      180.60     40.41 o 
   5   2 -11      152.49      160.03     54.22 o 
   6   2 -11      321.28      351.98     53.07 o 
   7   2 -11      177.06      201.83     65.39 o 
   8   2 -11       22.49        7.67     22.52 o 
   9   2 -11       58.31       58.09     28.12 o 
  10   2 -11       40.56       15.71     25.81 o 
  11   2 -11       16.87       18.04     23.77 o 
  12   2 -11       38.78       30.54     28.80 o 
  13   2 -11      121.34       84.37     37.33 o 
  14   2 -11        0.02       33.26     31.01 o 
  15   2 -11       35.39       28.85     33.11 o 
  16   2 -11       47.39       38.95     31.63 o 
   2   3 -11      146.93       67.02     38.14 o 
   3   3 -11       48.52       52.31     34.33 o 
   4   3 -11      205.73      241.40     60.49 o 
   5   3 -11      225.26      239.23     62.67 o 
   6   3 -11        5.37       10.77     22.52 o 
   7   3 -11       12.69       34.56     26.61 o 
   8   3 -11      146.56      212.88     45.90 o 
   9   3 -11       36.59       22.27     27.28 o 
  10   3 -11       35.84       39.06     28.62 o 
  11   3 -11      115.97       84.05     46.86 o 
  12   3 -11       38.63       74.05     32.30 o 
  13   3 -11        3.84       24.45     30.51 o 
  14   3 -11       33.21       55.59     33.34 o 
  15   3 -11       38.35       15.38     33.55 o 
  16   3 -11        4.06      -17.82     82.55 o 
   3   4 -11       25.00       -5.99     31.06 o 
   4   4 -11       41.42       59.39     42.50 o 
   5   4 -11      180.11      130.24     48.50 o 
   6   4 -11       42.04       -2.18     34.87 o 
   7   4 -11        7.74      -40.87     28.88 o 
   8   4 -11        4.30      -37.60     26.70 o 
   9   4 -11       17.52      -16.89     37.05 o 
  10   4 -11       24.52       16.11     26.94 o 
  11   4 -11      103.53      116.51     41.26 o 
  12   4 -11       23.27        7.33     27.61 o 
  13   4 -11        4.01       15.68     30.23 o 
  14   4 -11        4.64      -23.83     31.75 o 
  15   4 -11       13.24      -47.87     31.92 o 
   4   5 -11       64.38        0.00     37.60 o 
   5   5 -11      133.11      150.39     53.95 o 
   6   5 -11       83.14       58.30     43.59 o 
   7   5 -11       48.83       50.13     45.23 o 
   8   5 -11       29.25       25.06     48.49 o 
   9   5 -11       79.47       53.40     53.40 o 
  10   5 -11       11.05      -11.44     46.31 o 
  11   5 -11        6.91       20.71     48.49 o 
  12   5 -11       18.84      -33.78     45.77 o 
  13   5 -11       35.53       -9.81     50.13 o 
  14   5 -11        7.87        5.99     52.31 o 
   5   6 -11       31.50      -53.13     35.42 o 
   6   6 -11       69.60       76.28     51.76 o 
   7   6 -11        9.50      -49.04     32.69 o 
   8   6 -11        6.94      -49.04     32.69 o 
   9   6 -11       50.40       68.11     57.21 o 
  10   6 -11       12.41      -35.42     34.33 o 
  11   6 -11       25.80       10.35     45.77 o 
  12   6 -11        9.20      -47.40     40.87 o 
  13   6 -11       21.62      -41.41     46.86 o 
   6   7 -11       40.85       82.82     53.40 o 
   7   7 -11       54.55      131.32     58.85 o 
   8   7 -11       40.45       87.18     57.76 o 
   9   7 -11       23.99       69.20     52.31 o 
  10   7 -11        0.45      -10.90     45.77 o 
  11   7 -11       13.16       -5.99     47.40 o 
   8   8 -11        1.54      -62.93     41.95 o 
   9   8 -11       15.48       -9.26     54.49 o 
   0   0 -10     1439.72     1570.57    113.43 o 
   2   0 -10      300.95      356.95     64.85 o 
   4   0 -10      449.75      577.71     82.30 o 
   6   0 -10      163.64      151.49     49.59 o 
   8   0 -10      497.92      541.20     85.57 o 
  10   0 -10      746.08      546.72     91.57 o 
  12   0 -10      975.16      988.33    118.29 o 
  16   0 -10      117.56       59.94     61.57 o 
  18   0 -10       54.62      110.07     70.29 o 
   0   1 -10     1522.55     1444.66    113.44 o 
   1   1 -10       33.09       36.28     19.67 o 
   2   1 -10      583.20      599.44     44.58 o 
   3   1 -10      263.56      271.91     42.52 o 
   4   1 -10      868.13      943.81     70.31 o 
   5   1 -10      247.04      354.67     49.58 o 
   6   1 -10      336.69      374.62     62.13 o 
   7   1 -10      311.42      304.82     48.94 o 
   8   1 -10      249.80      250.78     47.10 o 
   9   1 -10       71.91      107.99     34.51 o 
  10   1 -10      262.31      240.10     48.16 o 
  11   1 -10      333.24      360.37     56.07 o 
  12   1 -10      135.93      110.51     44.95 o 
  13   1 -10      196.32      167.47     43.99 o 
  14   1 -10       13.00       31.57     29.09 o 
  15   1 -10       24.86       29.33     29.20 o 
  16   1 -10       10.37       27.50     33.85 o 
  17   1 -10       74.49       47.12     45.77 o 
  18   1 -10       28.25      -15.81     47.68 o 
  19   1 -10       64.09       19.43     43.85 o 
   0   2 -10     2741.21     2484.77    138.62 o 
   1   2 -10       44.06       46.41     27.77 o 
   2   2 -10      227.80      189.64     51.22 o 
   3   2 -10     1179.64     1142.56     73.20 o 
   4   2 -10      390.05      434.93     52.07 o 
   5   2 -10       74.60      113.12     31.42 o 
   6   2 -10      307.26      419.98     55.86 o 
   7   2 -10      334.92      343.36     51.23 o 
   8   2 -10       19.14       12.34     34.87 o 
   9   2 -10      221.50      315.13     94.27 o 
  10   2 -10      354.99      389.38     67.85 o 
  11   2 -10       78.25       48.91     29.79 o 
  12   2 -10       10.31       17.05     25.60 o 
  13   2 -10        3.72      -19.47     59.12 o 
  14   2 -10       61.05       -5.20     30.32 o 
  15   2 -10        7.24      -13.04     26.14 o 
  16   2 -10       45.07       15.48     43.59 o 
  17   2 -10       28.25       61.71     40.98 o 
  18   2 -10       21.50       24.91     43.15 o 
   0   3 -10     1773.82     1766.08    120.54 o 
   1   3 -10       76.49       95.90     45.23 o 
   2   3 -10      145.05      244.67     53.95 o 
   3   3 -10      183.19      116.07     46.86 o 
   4   3 -10      302.05      304.09     65.94 o 
   5   3 -10      230.09      256.51     43.50 o 
   6   3 -10      229.32      299.84     75.20 o 
   7   3 -10       32.11       16.04     49.86 o 
   8   3 -10      180.93      209.00     78.20 o 
   9   3 -10      222.07      202.06     83.37 o 
  10   3 -10       59.63       26.43     43.05 o 
  11   3 -10       18.11       16.51     25.39 o 
  12   3 -10       64.52        0.06     55.31 o 
  13   3 -10        4.82        3.61     28.37 o 
  14   3 -10       45.15       55.30     38.65 o 
  15   3 -10       89.42      -19.68     33.63 o 
  16   3 -10       10.91       11.72     32.05 o 
  17   3 -10       92.55       22.94     40.19 o 
  18   3 -10       35.97       17.26     39.11 o 
   1   4 -10       64.34       35.42     32.15 o 
   2   4 -10      363.57      378.22     64.85 o 
   3   4 -10       78.92      100.81     44.68 o 
   4   4 -10       48.45       26.70     33.78 o 
   5   4 -10      122.74       39.78     35.42 o 
   6   4 -10      261.45      361.84     74.11 o 
   7   4 -10       49.92       20.16     34.33 o 
   8   4 -10        2.75      -43.32     28.88 o 
   9   4 -10      234.67      292.50     53.41 o 
  10   4 -10       37.30        0.32     27.00 o 
  11   4 -10      151.51      136.23     46.86 o 
  12   4 -10       17.67      -18.47     28.44 o 
  13   4 -10       14.96      -39.05     26.03 o 
  14   4 -10       29.18        3.25     57.76 o 
  15   4 -10      103.53       71.78     42.08 o 
  16   4 -10       11.88        2.66     36.41 o 
  17   4 -10       45.69       -1.75     43.86 o 
   2   5 -10       49.21       11.99     33.24 o 
   3   5 -10      610.82      602.28     86.12 o 
   4   5 -10      119.87      116.61     53.95 o 
   5   5 -10        3.54      -37.60     25.06 o 
   6   5 -10       13.77       -5.45     29.42 o 
   7   5 -10       67.79       31.60     40.87 o 
   8   5 -10      144.62       92.63     50.68 o 
   9   5 -10       14.94       -9.26     33.24 o 
  10   5 -10      110.45      152.57     63.21 o 
  11   5 -10       37.44        3.81     35.96 o 
  12   5 -10       28.66       15.26     40.87 o 
  13   5 -10        4.74       28.88     44.13 o 
  14   5 -10        8.82      -23.42     38.41 o 
  15   5 -10        3.05      -44.16     31.60 o 
  16   5 -10       21.45      -17.70     35.24 o 
   3   6 -10      283.38      399.99     71.39 o 
   4   6 -10       76.59      111.70     51.22 o 
   5   6 -10       38.53      -45.22     33.24 o 
   6   6 -10       16.41        8.72     36.51 o 
   7   6 -10       20.36       -2.72     45.22 o 
   8   6 -10       38.31       32.15     49.58 o 
   9   6 -10       24.38       67.02     58.30 o 
  10   6 -10       26.92      -17.44     48.49 o 
  11   6 -10       61.59       59.94     62.66 o 
  12   6 -10       53.06        4.36     51.22 o 
  13   6 -10       76.07       57.21     62.66 o 
  14   6 -10        2.74      -65.38     47.95 o 
  15   6 -10        2.35       65.38     60.48 o 
   5   7 -10        2.00       -3.27     35.96 o 
   6   7 -10        4.66      -46.31     33.78 o 
   7   7 -10       33.70      -28.33     38.69 o 
   8   7 -10       12.54      -49.04     32.69 o 
   9   7 -10       26.15      -53.13     35.42 o 
  10   7 -10       36.72      -53.13     35.42 o 
  11   7 -10        1.83      -44.13     43.04 o 
  12   7 -10       75.51       85.00     60.48 o 
  13   7 -10       10.54       40.87     58.30 o 
  14   7 -10       63.96       45.23     63.75 o 
   6   8 -10       35.32       56.67     51.76 o 
   7   8 -10       17.03       56.67     49.04 o 
   8   8 -10       33.65       74.65     56.67 o 
   9   8 -10       57.27      138.40     65.39 o 
  10   8 -10        5.99      -10.35     46.31 o 
  11   8 -10        4.95       51.76     63.75 o 
  12   8 -10       14.41       27.24     62.12 o 
   7   9 -10       16.51        4.36     55.58 o 
   8   9 -10       24.83       76.28     63.75 o 
   9   9 -10       11.57       17.98     58.30 o 
   2   0  -9     1186.50     1294.52    106.88 o 
   4   0  -9       12.17       34.87     27.79 o 
   6   0  -9     1498.48     1506.87    116.16 o 
   8   0  -9     1153.17     1164.63    112.32 o 
  10   0  -9      648.49      570.69     86.67 o 
  12   0  -9      496.86      334.64     74.12 o 
  14   0  -9      121.97      112.25     46.86 o 
  16   0  -9       16.77        8.72     50.67 o 
  18   0  -9        1.67       52.31     62.12 o 
  20   0  -9       34.78       43.05     70.83 o 
   1   1  -9      664.06      709.12     46.40 o 
   2   1  -9      955.93      917.15     50.68 o 
   3   1  -9      169.61      129.65     26.14 o 
   4   1  -9      323.17      348.50     44.50 o 
   5   1  -9      171.33      143.41     33.50 o 
   6   1  -9      176.35      123.62     45.23 o 
   7   1  -9      289.22      191.80     46.05 o 
   8   1  -9      357.46      401.16     51.05 o 
   9   1  -9      158.61      144.64     36.51 o 
  10   1  -9       28.89       27.35     22.69 o 
  11   1  -9      165.69      128.29     34.65 o 
  12   1  -9       24.26       49.78     27.14 o 
  13   1  -9        7.04       17.48     21.10 o 
  14   1  -9       10.59        0.06     28.61 o 
  15   1  -9      125.30      115.56     40.20 o 
  16   1  -9       20.79       65.90     42.25 o 
  17   1  -9      230.04      232.15     85.28 o 
  18   1  -9        7.24       11.34     42.93 o 
  19   1  -9        9.86       23.44     61.57 o 
  20   1  -9       56.60      100.17     54.90 o 
   1   2  -9      127.09      142.27     33.29 o 
   2   2  -9      187.15      145.93     26.64 o 
   3   2  -9      111.02      158.85     34.87 o 
   4   2  -9      640.25      569.50     82.31 o 
   5   2  -9       68.46       75.01     25.53 o 
   6   2  -9       44.07       19.08     18.00 o 
   7   2  -9      601.33      576.33     59.14 o 
   8   2  -9      265.92      207.21     50.14 o 
   9   2  -9       91.68       64.87     27.92 o 
  10   2  -9       51.92       31.06     37.05 o 
  11   2  -9      223.46      154.68     39.72 o 
  12   2  -9      122.78       89.18     36.78 o 
  13   2  -9       10.21      -31.11     24.89 o 
  14   2  -9      126.40       62.11     38.05 o 
  15   2  -9       96.63       24.76     33.38 o 
  16   2  -9       71.63      -13.47     31.49 o 
  17   2  -9       32.45       25.98     42.03 o 
  18   2  -9       12.67       -1.84     55.85 o 
  19   2  -9       30.99       41.54     75.47 o 
  20   2  -9        5.12      -45.65     37.17 o 
   1   3  -9       57.48       65.71     28.70 o 
   2   3  -9      101.80      105.71     47.95 o 
   3   3  -9       33.68       14.71     31.60 o 
   4   3  -9       15.95        8.72     27.24 o 
   5   3  -9      488.14      502.85     54.41 o 
   6   3  -9      128.98      148.24     35.78 o 
   7   3  -9      158.90      208.59     41.51 o 
   8   3  -9       22.09       48.10     25.14 o 
   9   3  -9      126.56      185.43     75.20 o 
  10   3  -9       49.91       23.52     24.80 o 
  11   3  -9       68.75       18.96     61.03 o 
  12   3  -9       20.89      -33.41     22.27 o 
  13   3  -9      112.69       95.96    108.44 o 
  14   3  -9       25.82      -11.56     29.63 o 
  15   3  -9       33.98       46.44     36.07 o 
  16   3  -9        4.27       22.57     32.91 o 
  17   3  -9       17.07       17.99     34.16 o 
  18   3  -9        2.76       26.71     45.69 o 
  19   3  -9       73.32      107.04     36.89 o 
   1   4  -9      156.83      166.75     49.59 o 
   2   4  -9       77.55       85.00     48.50 o 
   3   4  -9       59.26      -28.61     19.07 o 
   4   4  -9       24.83        6.54     28.88 o 
   5   4  -9      152.09      136.23     49.59 o 
   6   4  -9       60.51       95.90     44.68 o 
   7   4  -9      217.08      234.32     62.12 o 
   8   4  -9      228.10      307.88     50.04 o 
   9   4  -9       81.91      120.72     35.78 o 
  10   4  -9       65.38       78.81     31.34 o 
  11   4  -9       70.62       59.33     32.89 o 
  12   4  -9       69.39       86.09     39.09 o 
  13   4  -9       47.27       52.24     34.19 o 
  14   4  -9      124.68      159.31     47.87 o 
  15   4  -9       28.43       28.68     36.25 o 
  16   4  -9       16.35      -35.85     29.84 o 
  17   4  -9       37.78       31.80     37.36 o 
  18   4  -9       31.96       28.82     39.93 o 
  19   4  -9        3.71       12.09     31.54 o 
   1   5  -9      181.59      209.80     56.13 o 
   2   5  -9      183.26      282.27     57.76 o 
   3   5  -9      138.85      149.31     50.68 o 
   4   5  -9      103.14      130.23     52.86 o 
   5   5  -9       17.09      -33.78     29.97 o 
   6   5  -9       54.93      106.80     49.58 o 
   7   5  -9      188.66       98.63     55.58 o 
   8   5  -9      186.56      205.98     65.39 o 
   9   5  -9      153.14       24.52     44.68 o 
  10   5  -9       20.15      -27.79     34.33 o 
  11   5  -9       46.13       23.43     44.68 o 
  12   5  -9      138.73      159.66     71.38 o 
  13   5  -9       69.14       19.51     60.48 o 
  14   5  -9       18.03       -4.50     32.56 o 
  15   5  -9        6.30      -11.70     33.09 o 
  16   5  -9       18.02      -19.67     56.39 o 
  17   5  -9        6.23       15.12     38.55 o 
  18   5  -9       18.80       34.00     42.10 o 
   2   6  -9       36.94       25.61     35.96 o 
   3   6  -9       88.45       48.50     41.96 o 
   4   6  -9        3.64      -38.14     29.42 o 
   5   6  -9      141.80      136.77     56.67 o 
   6   6  -9        7.28       29.97     39.78 o 
   7   6  -9       15.70       38.14     43.04 o 
   8   6  -9       60.69       15.80     44.68 o 
   9   6  -9       52.19       41.73     44.29 o 
  10   6  -9       56.32       38.34     48.84 o 
  11   6  -9       83.60      122.06     69.20 o 
  12   6  -9       18.32       14.17     51.22 o 
  13   6  -9       35.65      -26.15     37.05 o 
  14   6  -9        3.17      -44.95     29.97 o 
  15   6  -9       69.10       89.36     61.57 o 
  16   6  -9        6.36       13.08     54.49 o 
  17   6  -9       16.72      -71.11     47.40 o 
   3   7  -9      147.57      109.53     48.50 o 
   4   7  -9       34.91       27.24     41.41 o 
   5   7  -9       19.99       14.17     41.41 o 
   6   7  -9       10.84       44.68     47.95 o 
   7   7  -9        6.34       -5.45     41.96 o 
   8   7  -9        5.29       37.74     42.31 o 
   9   7  -9       58.57       85.01     55.53 o 
  10   7  -9      173.23      121.37    110.35 o 
  11   7  -9       30.26        0.05     43.06 o 
  12   7  -9       69.94      125.87     61.03 o 
  13   7  -9       50.17       24.52     51.22 o 
  14   7  -9        7.46       -0.54     46.86 o 
  15   7  -9        1.78       -2.72     53.40 o 
  16   7  -9       13.04      -28.88     57.76 o 
   4   8  -9       28.99       -4.90     42.50 o 
   5   8  -9       11.90       23.43     42.50 o 
   6   8  -9        5.94       23.43     43.59 o 
   7   8  -9       26.04       10.33     42.52 o 
   8   8  -9      166.66      131.24     61.16 o 
   9   8  -9       50.37       67.52     68.11 o 
  10   8  -9       38.78       23.82     50.04 o 
  11   8  -9       22.07       29.85     45.69 o 
  12   8  -9       39.48       28.20     52.77 o 
  13   8  -9        0.14       14.71     53.94 o 
  14   8  -9       10.90        9.81     62.66 o 
   5   9  -9       56.01      140.03     63.21 o 
   6   9  -9        4.02       22.34     45.77 o 
   7   9  -9       44.81       72.26     50.31 o 
   8   9  -9       31.97       37.05     47.61 o 
   9   9  -9       18.20        7.38     45.35 o 
  10   9  -9       13.37       10.64     46.28 o 
  11   9  -9        6.81      -13.22     49.14 o 
  12   9  -9        4.99      -16.83     54.41 o 
   6  10  -9        1.60       13.62    128.04 o 
   7  10  -9        4.44       12.06     47.69 o 
   8  10  -9       27.79       67.74     57.12 o 
   9  10  -9        9.28      -10.50     54.21 o 
   0   0  -8     1663.59     1520.40    102.01 o 
   2   0  -8      137.30      117.07     28.44 o 
   4   0  -8     1512.43     1710.54    115.64 o 
   6   0  -8      437.55      422.40     67.04 o 
   8   0  -8      295.26      257.77     58.86 o 
  10   0  -8       59.58       63.75     33.24 o 
  12   0  -8        9.83        4.90     26.70 o 
  14   0  -8        8.05      -17.98     37.60 o 
  16   0  -8       92.30        3.27     42.50 o 
  18   0  -8       44.88      -56.40     37.60 o 
  20   0  -8       14.44      -78.46     56.12 o 
   0   1  -8      412.09      472.03     44.51 o 
   1   1  -8       86.06       81.54     21.78 o 
   2   1  -8      186.85      208.87     27.85 o 
   3   1  -8       82.92       61.26     20.43 o 
   4   1  -8      166.31      219.56     67.30 o 
   5   1  -8      248.08      286.10     41.15 o 
   6   1  -8        4.08       13.20     15.32 o 
   7   1  -8      238.06      331.72     44.09 o 
   8   1  -8       83.99       85.58     27.45 o 
   9   1  -8       46.20       45.73     22.34 o 
  10   1  -8       36.74       27.46     22.48 o 
  11   1  -8       65.99       49.14     25.99 o 
  12   1  -8      149.05      160.10     41.12 o 
  13   1  -8        0.51      -17.56     38.14 o 
  14   1  -8      227.90      300.15     39.73 o 
  15   1  -8       18.32       36.12     25.52 o 
  16   1  -8       45.55       37.04     24.66 o 
  17   1  -8       35.98       38.01     46.04 o 
  18   1  -8        5.36        4.27     40.32 o 
  19   1  -8       68.10        5.08     48.77 o 
  20   1  -8       35.47       13.24     42.08 o 
  21   1  -8       14.97       39.11    106.52 o 
   0   2  -8      564.06      439.34     60.50 o 
   1   2  -8      281.61      238.53     32.81 o 
   2   2  -8      750.00      798.81     44.73 o 
   3   2  -8      138.07      181.35     26.05 o 
   4   2  -8       59.16      106.23     63.48 o 
   5   2  -8       48.57       16.74     20.16 o 
   6   2  -8        2.03        4.58     13.85 o 
   7   2  -8      222.45      127.37     57.76 o 
   8   2  -8       34.53        8.98     18.48 o 
   9   2  -8       45.81       34.02     39.23 o 
  10   2  -8       92.58       31.53     23.74 o 
  11   2  -8       48.81        8.22     26.97 o 
  12   2  -8       52.05       30.63     26.96 o 
  13   2  -8      236.72      296.51     51.74 o 
  14   2  -8       88.19      102.43     27.40 o 
  15   2  -8       87.81      150.40     32.41 o 
  16   2  -8       40.99       63.93     28.43 o 
  17   2  -8        3.86        3.17     23.73 o 
  18   2  -8       10.87       76.08     28.36 o 
  19   2  -8       69.43      111.08     34.07 o 
  20   2  -8       31.57       82.97     50.02 o 
  21   2  -8        6.53       24.47     45.56 o 
   0   3  -8      325.91      313.91     55.59 o 
   1   3  -8      606.03      586.55     63.78 o 
   2   3  -8       72.42       34.48     21.85 o 
   3   3  -8      119.14       81.74     43.05 o 
   4   3  -8       68.70       58.62     26.83 o 
   5   3  -8      136.26      109.12     30.32 o 
   6   3  -8        9.26        1.61     24.79 o 
   7   3  -8      239.03      299.54     48.77 o 
   8   3  -8       50.17       59.30     26.70 o 
   9   3  -8      130.98      129.94     37.60 o 
  10   3  -8       32.22       34.89     28.05 o 
  11   3  -8      423.25      425.70     93.74 o 
  12   3  -8        0.33       22.80     26.70 o 
  13   3  -8      111.85      110.25     42.18 o 
  14   3  -8      245.78      195.41     35.67 o 
  15   3  -8      118.17      147.74     32.26 o 
  16   3  -8       32.16       49.23     25.72 o 
  17   3  -8       23.63       30.13     26.58 o 
  18   3  -8        3.24       13.37     24.19 o 
  19   3  -8       35.66       85.01     30.03 o 
  20   3  -8        5.04       26.01     30.19 o 
  21   3  -8        4.27       68.63     31.47 o 
   0   4  -8      732.38      866.76     82.31 o 
   1   4  -8       68.99       52.95     25.90 o 
   2   4  -8      401.15      526.48     72.49 o 
   3   4  -8      333.45      450.16     69.21 o 
   4   4  -8       41.69       21.25     37.60 o 
   5   4  -8      107.54      120.42     45.77 o 
   6   4  -8      322.16      300.83     62.13 o 
   7   4  -8       18.19        9.90     20.22 o 
   8   4  -8       27.27       11.69     19.69 o 
   9   4  -8       46.63       43.56     29.12 o 
  10   4  -8       75.98       46.51     27.99 o 
  11   4  -8      114.37      120.33     40.54 o 
  12   4  -8      136.77      110.97     41.97 o 
  13   4  -8       29.96       13.46     30.43 o 
  14   4  -8       40.28       59.29     25.90 o 
  15   4  -8       10.78        0.87     22.48 o 
  16   4  -8        8.45      -16.91     23.23 o 
  17   4  -8       60.20       48.56     28.57 o 
  18   4  -8        1.96      -15.96     22.41 o 
  19   4  -8       10.51        6.80     27.99 o 
  20   4  -8        4.84      -14.12     28.23 o 
   0   5  -8      295.37      270.85     52.32 o 
   1   5  -8      286.95      290.17     48.50 o 
   2   5  -8      234.25      215.25     54.49 o 
   3   5  -8      102.74      119.88     46.86 o 
   4   5  -8       53.93       34.87     32.69 o 
   5   5  -8       57.38       43.59     37.05 o 
   6   5  -8        8.88      -13.08     26.15 o 
   7   5  -8      139.69      113.77     43.96 o 
   8   5  -8       76.62       68.89     54.49 o 
   9   5  -8       34.82       18.06     35.90 o 
  10   5  -8      323.66      445.24     81.20 o 
  11   5  -8        5.15        9.39     37.63 o 
  12   5  -8      116.97       82.17     38.34 o 
  13   5  -8      218.75      240.29     54.83 o 
  14   5  -8      123.29      170.57     48.35 o 
  15   5  -8       42.91       10.48     33.62 o 
  16   5  -8        0.63       27.28     24.12 o 
  17   5  -8       17.79       32.08     28.39 o 
  18   5  -8        0.03       11.46     29.25 o 
  19   5  -8        3.53        1.22     30.32 o 
   0   6  -8      582.22      673.69     76.31 o 
   1   6  -8      207.45      215.25     52.86 o 
   2   6  -8       40.86       22.34     33.24 o 
   3   6  -8       65.92      106.80     46.32 o 
   4   6  -8       42.57       79.55     44.14 o 
   5   6  -8      168.79      195.63     56.13 o 
   6   6  -8      312.37      209.84    132.70 o 
   7   6  -8       83.03        6.59     32.72 o 
   8   6  -8      245.22      306.80     71.93 o 
   9   6  -8       26.48       30.77     38.83 o 
  10   6  -8      251.60      198.12    143.59 o 
  11   6  -8        3.40       37.68     39.39 o 
  12   6  -8      292.69      119.73     80.92 o 
  13   6  -8       45.53       90.45     57.76 o 
  14   6  -8       84.58      120.42     62.12 o 
  15   6  -8       27.91       39.23     47.95 o 
  16   6  -8        7.05        8.80     37.32 o 
  17   6  -8        8.32       32.35     32.98 o 
  18   6  -8        0.39        8.16     28.25 o 
   1   7  -8       61.53       75.74     39.78 o 
   2   7  -8       24.81       28.88     36.51 o 
   3   7  -8      970.42     1071.78     98.67 o 
   4   7  -8       39.67       65.93     43.59 o 
   5   7  -8       14.76       28.47     34.32 o 
   6   7  -8       60.64       57.03     54.49 o 
   7   7  -8      208.60      151.07    122.06 o 
   8   7  -8       57.55       15.26     36.43 o 
   9   7  -8       57.96       43.99     43.28 o 
  10   7  -8       86.93       65.33     46.64 o 
  11   7  -8      111.38       54.39     74.65 o 
  12   7  -8       32.25       40.98     71.65 o 
  13   7  -8       50.23       64.04     51.68 o 
  14   7  -8       16.44       27.79     52.31 o 
  15   7  -8       19.96       33.24     52.85 o 
  16   7  -8       38.38       84.46     71.92 o 
  17   7  -8       17.01       49.53     42.77 o 
   2   8  -8      294.46      216.89     59.94 o 
   3   8  -8      201.67      199.99     58.31 o 
   4   8  -8      103.80       24.37     39.38 o 
   5   8  -8       33.44       25.09     37.08 o 
   6   8  -8      128.43       18.55     68.11 o 
   7   8  -8        2.46       -1.48     36.15 o 
   8   8  -8      127.36       85.18     55.85 o 
   9   8  -8      190.92      135.93    102.17 o 
  10   8  -8      119.76      122.06     90.45 o 
  11   8  -8       21.07       14.89     58.03 o 
  12   8  -8       31.02       22.71     47.15 o 
  13   8  -8        6.19      -19.07     40.32 o 
  14   8  -8        1.19       18.53     48.49 o 
  15   8  -8        2.34      -30.51     53.94 o 
  16   8  -8       35.75       89.90     63.75 o 
   3   9  -8      106.36      143.85     56.12 o 
   4   9  -8       88.13       45.44     43.39 o 
   5   9  -8       25.37       26.63     40.50 o 
   6   9  -8       60.86        2.81     52.58 o 
   7   9  -8        8.85      -17.13     39.78 o 
   8   9  -8       48.85      -39.92     40.12 o 
   9   9  -8       15.59        7.45     43.25 o 
  10   9  -8        1.15       11.90     46.86 o 
  11   9  -8        9.33      -26.59     40.43 o 
  12   9  -8        8.01        7.15     48.73 o 
  13   9  -8       11.25       35.25     55.21 o 
  14   9  -8       14.61       32.69     59.39 o 
   4  10  -8       16.25       44.68    127.50 o 
   5  10  -8       32.61       37.04     43.77 o 
   6  10  -8       31.13       23.64     72.74 o 
   7  10  -8       31.54       46.00     50.73 o 
   8  10  -8        2.46      -14.71     43.85 o 
   9  10  -8       14.24       -8.36     44.46 o 
  10  10  -8        0.14      -35.48     42.53 o 
  11  10  -8       15.45        1.30     55.20 o 
  12  10  -8        4.70        2.82     51.40 o 
   3  11  -8       20.94       24.52    135.67 o 
   4  11  -8       16.69       32.15    140.58 o 
   5  11  -8       23.72       12.53    134.04 o 
   6  11  -8       21.84       23.63     52.43 o 
   7  11  -8        5.31       50.67     55.17 o 
   8  11  -8       30.47       19.24     51.28 o 
   2   0  -7       45.52       57.40     21.99 o 
   4   0  -7     2559.82     2424.68    128.85 o 
   6   0  -7     1585.53     1442.90    108.01 o 
   8   0  -7      130.51      128.06     41.41 o 
  10   0  -7      167.81      148.77     48.50 o 
  12   0  -7      352.72      372.90     43.44 o 
  14   0  -7       35.66       34.83     26.61 o 
  16   0  -7      499.12      582.07     94.83 o 
  18   0  -7      247.33      199.45     77.93 o 
  20   0  -7        9.27       -9.81     51.76 o 
  22   0  -7       29.92      -83.37     55.58 o 
   1   1  -7       59.56       74.23     19.94 o 
   2   1  -7       18.92       36.51     15.79 o 
   3   1  -7      178.30      182.49     24.35 o 
   4   1  -7      393.72      379.74     42.39 o 
   5   1  -7      994.07     1039.24     63.18 o 
   6   1  -7      590.60      559.44     53.19 o 
   7   1  -7      545.17      626.32     90.48 o 
   8   1  -7      552.16      543.68     60.50 o 
   9   1  -7      133.94      131.09     31.81 o 
  10   1  -7       31.95       22.47     19.11 o 
  11   1  -7       29.19       17.97     23.50 o 
  12   1  -7      227.33      202.00     30.12 o 
  13   1  -7       39.08       25.08     21.08 o 
  14   1  -7      103.84       91.76     27.42 o 
  15   1  -7       20.55       24.61     24.10 o 
  16   1  -7      152.74      169.39     34.27 o 
  17   1  -7       16.66       28.42     21.69 o 
  18   1  -7        7.49       37.79     24.21 o 
  19   1  -7       82.41       70.96     59.67 o 
  20   1  -7        4.28       76.69     47.25 o 
  21   1  -7       16.15       43.47     45.51 o 
  22   1  -7        9.98        8.12    103.80 o 
   1   2  -7       25.39       43.39     19.84 o 
   2   2  -7      528.84      578.88     38.16 o 
   3   2  -7      598.37      647.49     40.12 o 
   4   2  -7       58.75       59.14     18.07 o 
   5   2  -7      288.42      276.34     40.97 o 
   6   2  -7      196.54      255.30     62.94 o 
   7   2  -7      538.58      679.94     57.37 o 
   8   2  -7      630.77      662.37     58.01 o 
   9   2  -7      199.79      179.06     34.79 o 
  10   2  -7      157.30      133.06     34.36 o 
  11   2  -7       33.75       13.43     17.55 o 
  12   2  -7       69.66       62.26     22.69 o 
  13   2  -7      272.20      204.94     47.52 o 
  14   2  -7      120.49      103.96     28.90 o 
  15   2  -7      421.19      411.55     43.09 o 
  16   2  -7       40.85       16.04     25.12 o 
  17   2  -7       57.72       22.77     27.51 o 
  18   2  -7       10.44        6.41     22.32 o 
  19   2  -7       52.26       47.39     26.11 o 
  20   2  -7       42.39       30.85     28.71 o 
  21   2  -7       66.31      103.04     35.45 o 
  22   2  -7        3.60       31.37     45.13 o 
   1   3  -7      193.05      224.22     31.59 o 
   2   3  -7      172.78      208.87     30.80 o 
   3   3  -7      283.11      270.80     31.79 o 
   4   3  -7       58.41       66.36     18.03 o 
   5   3  -7      615.67      637.21     98.94 o 
   6   3  -7       86.41       90.25     27.89 o 
   7   3  -7      231.18      243.33     40.16 o 
   8   3  -7      128.42      167.36     59.12 o 
   9   3  -7      104.70       61.56     28.77 o 
  10   3  -7      206.47      164.88     39.48 o 
  11   3  -7       72.38       48.20     22.72 o 
  12   3  -7       56.53       47.81     23.98 o 
  13   3  -7      127.37      122.34     28.85 o 
  14   3  -7      116.49      172.40     32.23 o 
  15   3  -7        4.21       -7.09     20.15 o 
  16   3  -7       66.87       29.52     24.27 o 
  17   3  -7       12.45       21.07     30.35 o 
  18   3  -7       30.68       51.65     27.11 o 
  19   3  -7       14.90       33.83     26.14 o 
  20   3  -7       31.62       27.27     26.90 o 
  21   3  -7       27.47       37.32     37.31 o 
  22   3  -7       11.07       55.95     31.28 o 
   1   4  -7       24.93       31.43     19.82 o 
   2   4  -7        5.25       11.40     19.08 o 
   3   4  -7       93.22      102.27     26.16 o 
   4   4  -7      165.51      179.83     48.50 o 
   5   4  -7      324.55      412.01     64.85 o 
   6   4  -7      149.40       82.31    109.53 o 
   7   4  -7       73.98       57.63     25.59 o 
   8   4  -7       70.75       52.62     25.32 o 
   9   4  -7       39.55        9.70     20.67 o 
  10   4  -7      128.83      112.49     33.06 o 
  11   4  -7      161.25      212.70     33.86 o 
  12   4  -7      726.00      921.04     68.83 o 
  13   4  -7      117.09      116.87     28.72 o 
  14   4  -7      335.98      318.63     40.41 o 
  15   4  -7       26.18      -20.55     18.43 o 
  16   4  -7        3.98        0.97     21.28 o 
  17   4  -7      112.04      126.71     42.83 o 
  18   4  -7       31.57       40.71     25.75 o 
  19   4  -7       47.91       74.19     31.73 o 
  20   4  -7       19.14        3.19     47.79 o 
  21   4  -7       15.75       35.39     30.76 o 
   1   5  -7      898.77      933.73     55.30 o 
   2   5  -7      302.42      259.29     34.37 o 
   3   5  -7       47.35       23.97     35.42 o 
   4   5  -7      167.54      104.52     77.11 o 
   5   5  -7       12.81        9.16     26.49 o 
   6   5  -7       14.29      -17.20     24.43 o 
   7   5  -7      314.54      378.76     69.76 o 
   8   5  -7      129.18      130.64    113.61 o 
   9   5  -7       98.03       94.44     43.59 o 
  10   5  -7      150.26      179.28     56.67 o 
  11   5  -7      252.98      236.26     46.99 o 
  12   5  -7       26.94       41.31     20.90 o 
  13   5  -7       59.76       74.62     25.75 o 
  14   5  -7       27.94       -1.55     21.21 o 
  15   5  -7      105.54      127.56     37.88 o 
  16   5  -7       65.69       69.13     28.01 o 
  17   5  -7      118.46      113.95     71.52 o 
  18   5  -7      133.97      185.74     41.11 o 
  19   5  -7        5.80       -4.76     25.53 o 
  20   5  -7        3.77      -28.12     29.72 o 
   1   6  -7       45.90       12.72     21.00 o 
   2   6  -7      323.95      385.30     61.58 o 
   3   6  -7       47.47       33.97     32.84 o 
   4   6  -7      129.29       72.91     56.67 o 
   5   6  -7      207.69      192.86    126.43 o 
   6   6  -7      511.89      506.34     74.67 o 
   7   6  -7       56.54       41.06     36.11 o 
   8   6  -7      309.94      318.26     67.58 o 
   9   6  -7      479.17      440.92     77.94 o 
  10   6  -7      139.82      182.00     56.67 o 
  11   6  -7      264.57      246.86     67.03 o 
  12   6  -7      335.81      344.39     50.67 o 
  13   6  -7      233.08      252.61     48.50 o 
  14   6  -7      255.92      311.04     54.49 o 
  15   6  -7      138.20      225.18     46.60 o 
  16   6  -7      125.91      134.25     69.75 o 
  17   6  -7       88.22      102.75     37.17 o 
  18   6  -7       80.15      183.56     46.20 o 
  19   6  -7       22.29       32.20     34.23 o 
  20   6  -7        6.12       41.59     33.14 o 
   1   7  -7      293.88      311.17     58.86 o 
   2   7  -7     1326.58     1295.07     99.79 o 
   3   7  -7      213.30      113.94     79.56 o 
   4   7  -7      829.31      915.27     94.31 o 
   5   7  -7      925.41     1106.12    101.94 o 
   6   7  -7      496.14      429.15    286.14 o 
   7   7  -7      373.96      289.93     65.94 o 
   8   7  -7       17.72      -31.25     30.80 o 
   9   7  -7      252.79      167.30     59.94 o 
  10   7  -7       50.73       37.05     41.96 o 
  11   7  -7      304.55      220.71     68.66 o 
  12   7  -7        9.79       25.06     44.13 o 
  13   7  -7        7.58        2.54     21.85 o 
  14   7  -7       30.95       30.05     28.16 o 
  15   7  -7        9.84        8.73     26.48 o 
  16   7  -7        2.69       10.33     31.29 o 
  17   7  -7        7.62       36.67     41.96 o 
  18   7  -7       10.74       39.39     32.64 o 
   1   8  -7      584.98      738.54     79.58 o 
   2   8  -7      736.79      484.00    266.55 o 
   3   8  -7      486.25      360.19    259.43 o 
   4   8  -7       88.37       65.83     49.31 o 
   5   8  -7      646.85      519.21    282.34 o 
   6   8  -7      298.84      356.75    210.35 o 
   7   8  -7      184.85       61.90     84.19 o 
   8   8  -7      100.05       64.86     72.74 o 
   9   8  -7       61.42       56.12     48.49 o 
  10   8  -7       55.49       45.23     44.14 o 
  11   8  -7        4.39      -45.77     37.05 o 
  12   8  -7       12.88      -29.42     43.04 o 
  13   8  -7       95.13       25.61     49.59 o 
  14   8  -7       23.97      -12.98     26.31 o 
  15   8  -7        1.68        7.57     28.66 o 
  16   8  -7       28.36       42.67     33.09 o 
  17   8  -7       21.30       75.91     39.78 o 
   2   9  -7      197.32      173.53    108.98 o 
   3   9  -7       51.85       55.34     42.50 o 
   4   9  -7       34.32       28.31     39.78 o 
   5   9  -7       50.93       11.94     45.50 o 
   6   9  -7       76.56       19.01     39.81 o 
   7   9  -7      117.58       96.49    102.17 o 
   8   9  -7        9.24        9.43     39.68 o 
   9   9  -7       13.07      -11.99     37.60 o 
  10   9  -7        3.53       45.77     49.04 o 
  11   9  -7       98.60       67.02     53.94 o 
  12   9  -7       96.48      126.42     64.84 o 
  13   9  -7       72.62        3.27     50.13 o 
  14   9  -7       37.36       -1.63     53.40 o 
  15   9  -7       22.74      -20.16     56.12 o 
   1  10  -7       25.85       61.03    126.96 o 
   2  10  -7       14.11       51.22    113.33 o 
   3  10  -7       23.07      -22.15     35.33 o 
   4  10  -7        4.86        3.99     35.96 o 
   5  10  -7       31.99        7.79     41.12 o 
   6  10  -7       80.20       44.14     44.27 o 
   7  10  -7       34.22       26.17     45.50 o 
   8  10  -7        0.11        2.34     45.22 o 
   9  10  -7        4.95       -1.53     44.19 o 
  10  10  -7       12.21      -39.78     42.50 o 
  11  10  -7        4.64       31.06     47.95 o 
  12  10  -7       25.44       41.41     48.49 o 
  13  10  -7       10.50       54.49     60.48 o 
   1  11  -7       12.21       32.69    126.96 o 
   2  11  -7       42.38       33.78    103.53 o 
   3  11  -7       11.72       37.60    129.68 o 
   4  11  -7       20.10       -0.68     68.65 o 
   5  11  -7        9.04      -41.20     34.97 o 
   6  11  -7        5.61       11.35     42.11 o 
   7  11  -7       65.28       93.67     57.16 o 
   8  11  -7       56.25       59.78     52.33 o 
   9  11  -7       59.07       -5.35     45.38 o 
  10  11  -7       60.62       35.42     53.94 o 
   1  12  -7       26.30       10.35    135.13 o 
   2  12  -7       38.81       26.70    123.14 o 
   3  12  -7       19.60       50.13    150.39 o 
   4  12  -7       23.71      -69.20     96.44 o 
   5  12  -7       21.14      -22.53     42.56 o 
   6  12  -7        0.89      -29.43     45.84 o 
   0   0  -6     4895.86     4790.67    147.26 o 
   2   0  -6      626.37      665.22     72.24 o 
   4   0  -6     1884.62     1970.33    108.61 o 
   6   0  -6     4505.72     4660.45    175.02 o 
   8   0  -6      526.83      393.01     63.23 o 
  10   0  -6     1483.81     1491.15     64.07 o 
  12   0  -6       33.16       42.04     23.48 o 
  14   0  -6      121.46      147.82     32.86 o 
  16   0  -6     1038.19     1170.20     74.14 o 
  18   0  -6       76.92       51.14     39.23 o 
  20   0  -6        6.98      -20.71     49.58 o 
  22   0  -6        0.76       74.10     70.29 o 
   0   1  -6     3784.11     3856.10     94.41 o 
   1   1  -6      916.04     1057.10     42.27 o 
   2   1  -6      444.81      454.26     30.46 o 
   3   1  -6       87.81       61.17     16.09 o 
   4   1  -6     1280.97     1232.45     62.67 o 
   5   1  -6      217.37      202.85     50.95 o 
   6   1  -6      242.63      235.62     37.06 o 
   7   1  -6     1489.02     1566.31     75.98 o 
   8   1  -6      149.43      194.34     36.80 o 
   9   1  -6      799.70      789.18     44.12 o 
  10   1  -6      302.80      299.32     24.12 o 
  11   1  -6      277.36      287.85     27.37 o 
  12   1  -6       69.78       98.82     19.44 o 
  13   1  -6       66.50       42.40     17.39 o 
  14   1  -6      237.77      276.58     30.43 o 
  15   1  -6      317.16      311.56     46.02 o 
  16   1  -6      707.03      714.28     51.70 o 
  17   1  -6      130.78       97.31     50.04 o 
  18   1  -6       41.65       21.80     33.13 o 
  19   1  -6       54.64       23.55     38.11 o 
  20   1  -6       45.95       56.87     27.82 o 
  21   1  -6       12.39       50.78     24.79 o 
  22   1  -6        1.26       21.79     44.61 o 
  23   1  -6        8.26       67.62     51.43 o 
   0   2  -6     2312.85     2341.34    101.56 o 
   1   2  -6     1571.77     1701.23     61.60 o 
   2   2  -6       46.84      109.27     18.91 o 
   3   2  -6      524.49      530.02     32.03 o 
   4   2  -6     4636.60     4925.02     83.60 o 
   5   2  -6      527.48      540.68     30.09 o 
   6   2  -6      176.46      164.39     33.90 o 
   7   2  -6      128.15      107.16     44.74 o 
   8   2  -6      136.16      104.95     27.67 o 
   9   2  -6       15.85       -3.84     14.22 o 
  10   2  -6      208.35      191.23     28.21 o 
  11   2  -6      392.21      381.27     37.97 o 
  12   2  -6       46.34       44.27     21.10 o 
  13   2  -6      169.02      212.95     32.02 o 
  14   2  -6      167.68      141.96     29.31 o 
  15   2  -6       29.51       47.89     25.57 o 
  16   2  -6       74.89       96.53     26.48 o 
  17   2  -6       97.91       45.44     25.10 o 
  18   2  -6       25.91       45.23     25.48 o 
  19   2  -6        2.07       52.01     24.25 o 
  20   2  -6       60.30       53.57     27.17 o 
  21   2  -6       42.72       52.01     27.76 o 
  22   2  -6        5.88        9.48     38.86 o 
  23   2  -6        0.12       17.64     37.07 o 
   0   3  -6      763.45      852.19     66.52 o 
   1   3  -6     1781.06     1751.78     63.54 o 
   2   3  -6       79.53       94.67     26.43 o 
   3   3  -6      247.38      246.88     28.53 o 
   4   3  -6     1474.18     1554.93     49.39 o 
   5   3  -6      150.91      121.75     24.79 o 
   6   3  -6       91.41       66.15     26.92 o 
   7   3  -6      175.57      152.76     33.50 o 
   8   3  -6      365.45      385.71     47.18 o 
   9   3  -6      133.89      152.38     38.58 o 
  10   3  -6       55.24       43.20     19.47 o 
  11   3  -6      238.93      233.69     31.40 o 
  12   3  -6       73.68       91.24     24.37 o 
  13   3  -6      583.80      604.82     49.25 o 
  14   3  -6      944.73     1046.74     72.61 o 
  15   3  -6      150.21      125.43     28.67 o 
  16   3  -6      110.84       79.21     34.21 o 
  17   3  -6      166.54      139.92     45.37 o 
  18   3  -6       12.21        5.90     21.17 o 
  19   3  -6       41.79       26.48     27.22 o 
  20   3  -6       54.50        9.86     26.04 o 
  21   3  -6        8.24       16.50     28.76 o 
  22   3  -6        0.27       26.49     28.62 o 
  23   3  -6       33.23       44.13     33.77 o 
   0   4  -6      530.52      632.86     59.96 o 
   1   4  -6     1408.94     1470.54     59.73 o 
   2   4  -6      338.56      322.20     32.98 o 
   3   4  -6      125.41      111.84     46.08 o 
   4   4  -6      121.57      120.60     54.42 o 
   5   4  -6      113.83      101.77     96.99 o 
   6   4  -6       99.70       37.48     29.21 o 
   7   4  -6       70.54       43.52     26.73 o 
   8   4  -6      184.45      181.51     35.05 o 
   9   4  -6      157.45      190.82     30.00 o 
  10   4  -6       50.67       68.11     21.28 o 
  11   4  -6      473.46      487.16     41.70 o 
  12   4  -6       82.15       62.82     23.55 o 
  13   4  -6      555.02      649.33     80.21 o 
  14   4  -6      187.86      166.60     31.36 o 
  15   4  -6       20.62        1.79     20.58 o 
  16   4  -6       18.93       -4.78     20.06 o 
  17   4  -6       10.28       16.97     20.45 o 
  18   4  -6        0.87        5.19     23.24 o 
  19   4  -6       74.08       82.72     29.13 o 
  20   4  -6       65.41       23.96     29.69 o 
  21   4  -6       39.40       24.55     45.84 o 
  22   4  -6        4.75       11.54     41.71 o 
   0   5  -6      991.93     1033.83     75.25 o 
   1   5  -6      187.65      224.80     30.03 o 
   2   5  -6       89.34       75.01     38.70 o 
   3   5  -6      127.02       81.58     33.69 o 
   4   5  -6        1.78       -9.58     20.56 o 
   5   5  -6      220.97      118.10    103.27 o 
   6   5  -6        2.62       -4.51     22.56 o 
   7   5  -6       13.15       22.34     31.06 o 
   8   5  -6      195.94      217.98     55.58 o 
   9   5  -6       29.87       20.19     21.00 o 
  10   5  -6      182.25      210.70     38.31 o 
  11   5  -6      374.48      367.50     38.50 o 
  12   5  -6        9.43       13.01     17.93 o 
  13   5  -6       35.86       46.10     21.75 o 
  14   5  -6       61.79       27.11     20.94 o 
  15   5  -6       19.79        1.24     21.18 o 
  16   5  -6       33.91        0.45     22.09 o 
  17   5  -6       40.29       24.82     25.45 o 
  18   5  -6       36.60       27.68     25.94 o 
  19   5  -6       34.90       28.63     26.16 o 
  20   5  -6       39.93       76.80     30.49 o 
  21   5  -6        3.37       -3.61     24.77 o 
   0   6  -6      257.32      175.48     41.42 o 
   1   6  -6      103.09       38.40     20.30 o 
   2   6  -6     1095.27     1201.67     57.65 o 
   3   6  -6       20.45       -2.87     16.79 o 
   4   6  -6       45.75        2.47     25.03 o 
   5   6  -6       81.33       55.79     57.21 o 
   6   6  -6      156.35      141.05    103.54 o 
   7   6  -6      103.23      176.55     50.13 o 
   8   6  -6       76.87       91.54     43.05 o 
   9   6  -6       50.06       14.17     34.33 o 
  10   6  -6      285.88      424.98     73.57 o 
  11   6  -6       48.09       48.84     26.05 o 
  12   6  -6       58.39      111.76     32.57 o 
  13   6  -6      109.28       94.37     67.30 o 
  14   6  -6       80.27      112.19     33.66 o 
  15   6  -6       49.00       88.98     32.81 o 
  16   6  -6       89.81       60.85     31.68 o 
  17   6  -6       84.48       84.04     36.45 o 
  18   6  -6       37.14       18.45     40.05 o 
  19   6  -6       19.51       21.28     66.47 o 
  20   6  -6       41.17       24.80     31.63 o 
  21   6  -6       56.76      102.36     42.27 o 
   0   7  -6      319.51      394.56     56.13 o 
   1   7  -6      156.99      131.20     41.77 o 
   2   7  -6      221.09      212.08     84.54 o 
   3   7  -6      263.88      209.80    181.47 o 
   4   7  -6      712.44      732.08     79.59 o 
   5   7  -6      170.46      120.16    103.81 o 
   6   7  -6      311.62      402.73     67.58 o 
   7   7  -6      107.95       73.56     43.59 o 
   8   7  -6      260.49      262.12     59.94 o 
   9   7  -6      139.05      223.96     61.03 o 
  10   7  -6      151.26      222.88     64.84 o 
  11   7  -6      411.16      360.91     49.19 o 
  12   7  -6      181.66      273.95     46.74 o 
  13   7  -6      125.86      103.86     45.23 o 
  14   7  -6        2.10        8.49     23.48 o 
  15   7  -6       21.19       26.69     28.09 o 
  16   7  -6        6.86       19.81     24.89 o 
  17   7  -6       21.71       28.35     32.05 o 
  18   7  -6       26.77       46.20     33.37 o 
  19   7  -6        3.37       13.35     32.79 o 
   0   8  -6     1759.54     1757.91    109.09 o 
   1   8  -6      236.06      256.31     61.87 o 
   2   8  -6      128.04       83.17     44.41 o 
   3   8  -6      810.89      687.40     80.68 o 
   4   8  -6      330.54      279.22    197.55 o 
   5   8  -6       49.16       13.67     46.86 o 
   6   8  -6       20.09        5.99     34.33 o 
   7   8  -6      158.73      172.74     55.58 o 
   8   8  -6      196.56      236.50     59.94 o 
   9   8  -6       95.57       40.32     38.14 o 
  10   8  -6        0.95       29.42     37.05 o 
  11   8  -6       53.36       31.55     37.60 o 
  12   8  -6       36.68       10.81     32.15 o 
  13   8  -6       13.55        4.64     33.24 o 
  14   8  -6       16.93        5.05     27.22 o 
  15   8  -6        3.68      -34.85     31.60 o 
  16   8  -6        7.30       44.31     32.35 o 
  17   8  -6        4.15       -2.79     50.40 o 
  18   8  -6        9.31       49.01     37.29 o 
   0   9  -6       42.85       11.75     31.11 o 
   1   9  -6      321.71      224.68    189.10 o 
   2   9  -6      332.35      323.97    224.25 o 
   3   9  -6      142.77      112.71     87.73 o 
   4   9  -6      534.70      575.00     79.03 o 
   5   9  -6      352.04      290.78    203.27 o 
   6   9  -6      322.63      362.40     73.02 o 
   7   9  -6      178.06      147.13     57.22 o 
   8   9  -6       89.22       92.63     55.58 o 
   9   9  -6       43.12       73.01     48.49 o 
  10   9  -6      150.47      143.86     58.31 o 
  11   9  -6      181.69      163.47     65.93 o 
  12   9  -6        2.87       23.67     42.23 o 
  13   9  -6        7.84       19.70     30.58 o 
  14   9  -6       29.77       27.37     34.80 o 
  15   9  -6       12.17       12.91     32.27 o 
  16   9  -6        4.82      -10.88     30.94 o 
  17   9  -6       53.51       31.39     53.94 o 
   0  10  -6       16.96       23.43     96.99 o 
   1  10  -6      133.43       89.60     89.36 o 
   2  10  -6        2.89       -3.62     34.47 o 
   3  10  -6       75.10       43.20     58.85 o 
   4  10  -6       32.12       62.48     39.60 o 
   5  10  -6       35.78        6.68     36.41 o 
   6  10  -6        7.25        6.83     36.97 o 
   7  10  -6      210.93      211.98     67.57 o 
   8  10  -6       35.92       19.62     45.22 o 
   9  10  -6       35.63      -34.87     39.78 o 
  10  10  -6       31.34       63.21     52.31 o 
  11  10  -6       50.29       87.18     57.76 o 
  12  10  -6        5.64        8.17     48.49 o 
  13  10  -6       28.02       -3.81     45.22 o 
  14  10  -6       26.75       28.34     38.69 o 
  15  10  -6        4.32       63.24     58.30 o 
   0  11  -6       28.26      -26.15    116.06 o 
   1  11  -6       73.56        0.54     81.46 o 
   2  11  -6       12.07       33.11     40.35 o 
   3  11  -6       35.82       17.73     41.34 o 
   4  11  -6        2.48       -8.05     39.37 o 
   5  11  -6       69.19       45.14     65.66 o 
   6  11  -6        1.71        1.42     40.87 o 
   7  11  -6       21.89       26.70     46.31 o 
   8  11  -6        6.77       -3.81     46.86 o 
   9  11  -6        3.33       19.07     52.85 o 
  10  11  -6       47.68      -50.67     40.87 o 
  11  11  -6       20.46       58.85     59.94 o 
  12  11  -6        0.45        3.27     51.22 o 
   0  12  -6      112.90      -44.14    135.68 o 
   1  12  -6       10.19        9.81    138.40 o 
   2  12  -6        3.16        5.99    131.31 o 
   3  12  -6        6.31        9.81    124.78 o 
   4  12  -6       15.36      -42.26     41.97 o 
   5  12  -6       12.08       43.23     47.30 o 
   6  12  -6       15.59       25.40     48.70 o 
   7  12  -6        2.81       44.57     50.39 o 
   8  12  -6        3.55        5.99     52.31 o 
   9  12  -6        8.79       21.79     57.76 o 
   0  13  -6       16.56       -7.08    143.85 o 
   1  13  -6        0.44       33.24    149.84 o 
   2   0  -5      404.27      417.57     31.02 o 
   4   0  -5     2358.00     2235.13    107.61 o 
   6   0  -5      642.14      662.42     69.24 o 
   8   0  -5     1981.66     2020.51     64.61 o 
  10   0  -5      416.36      472.57     53.69 o 
  12   0  -5      784.89      755.38     70.05 o 
  14   0  -5       72.82       73.17     38.69 o 
  16   0  -5       48.48       59.30     25.87 o 
  18   0  -5      141.30      102.76     33.06 o 
  20   0  -5      217.79      382.79     46.46 o 
  22   0  -5      111.72      -19.62     55.58 o 
  24   0  -5       12.72       61.03     73.01 o 
   1   1  -5     1825.43     1782.68     48.66 o 
   2   1  -5      283.38      298.99     23.32 o 
   3   1  -5     1003.19      954.21     36.32 o 
   4   1  -5      492.32      443.36     66.78 o 
   5   1  -5      106.72      132.35     26.68 o 
   6   1  -5     1248.92     1280.96     71.73 o 
   7   1  -5       56.16       41.23     14.25 o 
   8   1  -5      663.63      712.32     29.14 o 
   9   1  -5      908.16      890.35     43.15 o 
  10   1  -5      733.95      726.76     30.87 o 
  11   1  -5      368.87      347.21     24.42 o 
  12   1  -5        1.29        6.50     12.62 o 
  13   1  -5      438.52      449.79     31.15 o 
  14   1  -5      159.35      141.12     20.84 o 
  15   1  -5     1108.84     1122.49     47.02 o 
  16   1  -5       35.73       28.17     17.43 o 
  17   1  -5      207.98      310.29     48.60 o 
  18   1  -5      277.14      280.56     36.06 o 
  19   1  -5       37.93       62.22     23.63 o 
  20   1  -5       82.78       53.28     36.19 o 
  21   1  -5        6.85       16.29     35.46 o 
  22   1  -5       76.05      112.45     31.72 o 
  23   1  -5       34.93       88.73     31.16 o 
  24   1  -5        6.41       63.89     52.97 o 
   1   2  -5      495.30      467.88     32.91 o 
   2   2  -5     3304.92     3428.65     66.18 o 
   3   2  -5     1419.37     1410.46     42.60 o 
   4   2  -5      571.79      604.16     28.56 o 
   5   2  -5     6068.61     6146.53    164.12 o 
   6   2  -5      135.62      177.13     30.23 o 
   7   2  -5       18.03        6.27     12.18 o 
   8   2  -5      842.25      920.14     39.50 o 
   9   2  -5       20.59       40.92     12.81 o 
  10   2  -5      687.80      668.01     30.10 o 
  11   2  -5      214.01      196.44     19.90 o 
  12   2  -5      281.46      258.77     44.21 o 
  13   2  -5       69.23      111.50     24.83 o 
  14   2  -5       17.51      -16.58     17.21 o 
  15   2  -5      300.90      315.71     39.22 o 
  16   2  -5       13.26       30.82     23.09 o 
  17   2  -5       91.92      143.94     30.20 o 
  18   2  -5      202.40      151.97     31.34 o 
  19   2  -5       98.03       93.21     29.21 o 
  20   2  -5      130.50       66.43     28.15 o 
  21   2  -5       19.02        8.31     24.53 o 
  22   2  -5       56.78      111.94     30.16 o 
  23   2  -5       18.32       84.14     32.33 o 
  24   2  -5        8.35       -0.42     27.91 o 
   1   3  -5     2446.16     2582.13     69.31 o 
   2   3  -5      816.25      880.69     42.14 o 
   3   3  -5      224.04      264.01     25.66 o 
   4   3  -5      279.89      240.84     52.14 o 
   5   3  -5     1702.51     1844.12     44.00 o 
   6   3  -5      668.89      780.33     55.27 o 
   7   3  -5     1531.30     1542.19     55.36 o 
   8   3  -5      164.17      137.95     23.18 o 
   9   3  -5       19.61       17.86     15.42 o 
  10   3  -5      404.36      426.52     35.51 o 
  11   3  -5      211.72      192.21     27.40 o 
  12   3  -5      319.56      342.25     34.98 o 
  13   3  -5      261.21      231.15     31.25 o 
  14   3  -5       29.76       26.41     21.26 o 
  15   3  -5      307.11      356.40     37.97 o 
  16   3  -5       80.46       80.91     25.07 o 
  17   3  -5       63.68       79.72     43.32 o 
  18   3  -5       13.59        1.64     30.95 o 
  19   3  -5       38.47       63.21     37.12 o 
  20   3  -5       22.74       23.97     37.24 o 
  21   3  -5       29.07       60.13     44.52 o 
  22   3  -5        5.27        3.69     25.38 o 
  23   3  -5        8.21      -43.54     36.87 o 
   1   4  -5      143.57      112.85     41.35 o 
   2   4  -5     3525.82     3787.73     84.65 o 
   3   4  -5      162.09      126.72     39.23 o 
   4   4  -5      361.11      363.75     54.23 o 
   5   4  -5      714.97      756.66     36.46 o 
   6   4  -5      104.04      135.14     39.78 o 
   7   4  -5      261.57      252.48     28.78 o 
   8   4  -5      103.15       98.47     21.79 o 
   9   4  -5      194.70      187.76     27.56 o 
  10   4  -5      221.86      284.37     35.43 o 
  11   4  -5      101.76      112.02     25.60 o 
  12   4  -5      216.22      246.33     32.59 o 
  13   4  -5      122.06      128.31     28.69 o 
  14   4  -5       25.92       -3.97     20.77 o 
  15   4  -5       74.24      111.56     27.22 o 
  16   4  -5       90.44      154.03     31.03 o 
  17   4  -5       43.97       44.60     23.47 o 
  18   4  -5       19.49       43.49     24.46 o 
  19   4  -5        6.15       33.67     24.93 o 
  20   4  -5       45.44       78.47     37.89 o 
  21   4  -5        5.54       -6.55     24.74 o 
  22   4  -5        0.59       -6.61     25.61 o 
  23   4  -5        0.73       19.79     31.24 o 
   1   5  -5      927.28     1040.05     47.97 o 
   2   5  -5      117.61      109.70     30.91 o 
   3   5  -5      769.78      742.25     40.87 o 
   4   5  -5      162.44      112.94     44.09 o 
   5   5  -5      558.59      565.86     43.88 o 
   6   5  -5      257.96      254.50     50.68 o 
   7   5  -5      397.53      374.58     49.60 o 
   8   5  -5       87.88      128.20     29.25 o 
   9   5  -5      122.29      111.14     36.51 o 
  10   5  -5       46.66       48.81     24.41 o 
  11   5  -5        7.87       -5.16     16.57 o 
  12   5  -5       25.63       10.72     24.31 o 
  13   5  -5       37.79        8.59     17.08 o 
  14   5  -5       87.88      128.18     36.38 o 
  15   5  -5      175.16      161.93     33.54 o 
  16   5  -5        6.40       -4.71     19.96 o 
  17   5  -5       24.78       22.03     21.96 o 
  18   5  -5        0.29       19.65     22.21 o 
  19   5  -5        4.62      -10.16     21.86 o 
  20   5  -5       17.33       53.44     27.38 o 
  21   5  -5       27.90       50.25     30.69 o 
  22   5  -5       12.45       58.70     32.57 o 
   1   6  -5      146.02      108.23     31.00 o 
   2   6  -5      639.86      613.76     41.49 o 
   3   6  -5      758.08      861.44     47.01 o 
   4   6  -5      253.75      292.73     30.82 o 
   5   6  -5      198.58      184.74     45.78 o 
   6   6  -5      253.44      286.11     52.32 o 
   7   6  -5       24.75       20.68     19.07 o 
   8   6  -5      103.50      129.70     34.33 o 
   9   6  -5      235.99      298.47     41.65 o 
  10   6  -5       55.47        8.50     20.93 o 
  11   6  -5       68.52       66.73     31.33 o 
  12   6  -5      173.76      168.92     34.41 o 
  13   6  -5       59.87       58.61     54.22 o 
  14   6  -5        0.70        2.05     33.51 o 
  15   6  -5        0.92       -5.52     24.58 o 
  16   6  -5       25.42      -16.12     23.58 o 
  17   6  -5        8.49        0.76     23.29 o 
  18   6  -5       14.30       -4.36     26.06 o 
  19   6  -5       28.40       81.18     34.55 o 
  20   6  -5       27.32       75.12     32.73 o 
  21   6  -5       12.57       24.74     62.66 o 
   1   7  -5      278.24      218.06     84.72 o 
   2   7  -5      376.21      302.18     95.00 o 
   3   7  -5      145.02      127.57     58.58 o 
   4   7  -5      784.47      849.34     80.68 o 
   5   7  -5      300.58      323.17     57.77 o 
   6   7  -5      176.01      168.38     48.50 o 
   7   7  -5       86.09      129.69     45.23 o 
   8   7  -5       29.05       18.10     21.71 o 
   9   7  -5       22.06       -2.36     20.09 o 
  10   7  -5       17.75       21.72     23.25 o 
  11   7  -5        3.56        5.67     28.33 o 
  12   7  -5      308.20      324.02     46.09 o 
  13   7  -5       65.70       50.69     26.31 o 
  14   7  -5       53.69       28.70     26.82 o 
  15   7  -5        4.04       12.54     24.47 o 
  16   7  -5      120.11      178.44     43.70 o 
  17   7  -5      117.29      106.94     39.36 o 
  18   7  -5       10.15       -0.68     27.32 o 
  19   7  -5        0.30       -8.93     32.42 o 
  20   7  -5        6.05       -3.62     29.36 o 
   1   8  -5      171.98       88.06     41.29 o 
   2   8  -5      440.79      458.45    142.87 o 
   3   8  -5      180.23      113.93     88.01 o 
   4   8  -5      178.46      194.54     50.68 o 
   5   8  -5     1174.17     1105.22     95.42 o 
   6   8  -5      158.97      168.38     49.59 o 
   7   8  -5      388.71      417.46     70.30 o 
   8   8  -5      156.65      184.73     55.58 o 
   9   8  -5      369.94      308.11     45.78 o 
  10   8  -5       77.56       17.46     26.17 o 
  11   8  -5       33.79       11.92     24.83 o 
  12   8  -5      115.91      113.22     36.60 o 
  13   8  -5      128.76       68.26     39.23 o 
  14   8  -5       15.90        9.72     26.97 o 
  15   8  -5       14.55       32.41     27.23 o 
  16   8  -5       16.77       29.41     27.92 o 
  17   8  -5      114.73      140.64     41.23 o 
  18   8  -5       40.29       36.52     28.80 o 
  19   8  -5       29.98       44.43     36.96 o 
   1   9  -5      289.66      299.44    123.18 o 
   2   9  -5      369.13      226.48    123.13 o 
   3   9  -5      356.17      254.70    197.01 o 
   4   9  -5       67.22       45.23     39.23 o 
   5   9  -5      469.87      584.25     80.66 o 
   6   9  -5       70.04       56.12     44.68 o 
   7   9  -5      521.70      572.82     81.21 o 
   8   9  -5       97.94      104.08     49.59 o 
   9   9  -5       75.87      110.61     50.13 o 
  10   9  -5        6.89       16.64     26.73 o 
  11   9  -5       23.49       34.20     29.72 o 
  12   9  -5       16.29      -20.04     24.51 o 
  13   9  -5       32.32       24.09     27.60 o 
  14   9  -5        8.10       12.08     30.20 o 
  15   9  -5        1.88       -8.24     29.27 o 
  16   9  -5       11.45      -19.25     25.92 o 
  17   9  -5       73.70      122.52     50.95 o 
  18   9  -5        0.42       16.40     31.26 o 
   1  10  -5      349.35      205.67    130.43 o 
   2  10  -5       21.12       33.20     30.24 o 
   3  10  -5       29.41      -25.81     29.95 o 
   4  10  -5       12.06        4.90     32.69 o 
   5  10  -5      144.64      149.31     55.04 o 
   6  10  -5      106.99      112.79     55.03 o 
   7  10  -5       92.37      108.43     51.76 o 
   8  10  -5       12.63      -19.62     34.87 o 
   9  10  -5       66.83       73.01     51.76 o 
  10  10  -5        9.72       43.59     47.40 o 
  11  10  -5       21.07        8.90     31.06 o 
  12  10  -5       13.00       25.32     31.53 o 
  13  10  -5       59.08      -10.19     28.77 o 
  14  10  -5       17.32       21.98     35.13 o 
  15  10  -5        0.42        5.76     31.88 o 
  16  10  -5       34.52       12.68     34.66 o 
   1  11  -5       12.64       20.42     33.94 o 
   2  11  -5       48.16       34.56     37.76 o 
   3  11  -5       31.85       20.30     36.51 o 
   4  11  -5       10.38       27.23     36.80 o 
   5  11  -5       22.59       33.78     41.41 o 
   6  11  -5       77.84       54.49     50.67 o 
   7  11  -5       10.14       -5.99     37.05 o 
   8  11  -5       26.05        7.63     44.68 o 
   9  11  -5        2.23      -21.25     39.78 o 
  10  11  -5       11.06        7.08     42.50 o 
  11  11  -5       19.08       18.53     50.67 o 
  12  11  -5       20.17       50.67     57.21 o 
  13  11  -5       36.94       63.17     44.68 o 
   1  12  -5       15.72       38.53     97.19 o 
   2  12  -5       30.30       71.95     48.77 o 
   3  12  -5        7.00       42.52     44.88 o 
   4  12  -5        5.51       14.28     39.75 o 
   5  12  -5        5.78       19.07     44.68 o 
   6  12  -5       27.23       42.50     49.58 o 
   7  12  -5       31.43       68.65     55.03 o 
   8  12  -5       31.35      -30.51     46.86 o 
   9  12  -5        4.62        4.36     51.76 o 
  10  12  -5        9.48        0.54     45.77 o 
   1  13  -5       26.22      -49.84     90.92 o 
   2  13  -5       15.77       23.70    101.24 o 
   3  13  -5        3.09       14.98     45.57 o 
   4  13  -5        2.10       37.47     48.75 o 
   5  13  -5        0.75        8.28     47.62 o 
   0   0  -4      223.12      298.14     35.43 o 
   2   0  -4     3649.20     3637.35     76.94 o 
   4   0  -4     2754.31     2528.69    105.52 o 
   6   0  -4        9.08       -0.18     10.09 o 
   8   0  -4      381.94      395.59     30.25 o 
  10   0  -4        8.61       24.31     15.10 o 
  12   0  -4      501.87      527.99     39.45 o 
  14   0  -4     1666.34     1676.30     66.74 o 
  16   0  -4      954.83      997.91     86.68 o 
  18   0  -4      187.89      228.72     37.58 o 
  20   0  -4      416.68      356.01     44.06 o 
  22   0  -4        6.58        1.29     24.07 o 
  24   0  -4       33.65      -39.78     58.85 o 
   0   1  -4     7550.42     7570.47    106.98 o 
   1   1  -4     2596.69     2531.38     51.30 o 
   2   1  -4     1853.71     1782.38     43.01 o 
   3   1  -4      242.02      262.98     19.30 o 
   4   1  -4     1002.09      970.22     48.00 o 
   5   1  -4      366.09      337.79     23.88 o 
   6   1  -4      263.41      288.60     17.49 o 
   7   1  -4      474.67      462.24     21.79 o 
   8   1  -4       59.40       60.28     11.80 o 
   9   1  -4       83.44       55.28     11.76 o 
  10   1  -4      306.00      347.94     27.85 o 
  11   1  -4      255.66      266.86     21.76 o 
  12   1  -4      675.55      640.06     29.00 o 
  13   1  -4      407.65      452.21     27.13 o 
  14   1  -4      206.49      190.41     21.44 o 
  15   1  -4      268.03      240.39     29.81 o 
  16   1  -4      508.93      516.01     32.47 o 
  17   1  -4      484.22      485.91     35.33 o 
  18   1  -4       31.92       42.97     18.22 o 
  19   1  -4       20.26       45.91     18.59 o 
  20   1  -4       42.89       59.82     25.67 o 
  21   1  -4       95.19       54.75     26.00 o 
  22   1  -4        9.99      -17.60     27.14 o 
  23   1  -4       35.35       35.14     45.53 o 
  24   1  -4        2.76       23.08     30.75 o 
   0   2  -4      326.69      304.71     34.34 o 
   1   2  -4      514.03      552.94     32.71 o 
   2   2  -4      511.11      530.38     25.67 o 
   3   2  -4      373.61      392.68     50.57 o 
   4   2  -4      198.76      189.75     15.82 o 
   5   2  -4     1552.35     1566.40     46.93 o 
   6   2  -4     2714.69     2655.92     43.49 o 
   7   2  -4     2408.08     2456.71     66.23 o 
   8   2  -4      240.84      237.01     17.65 o 
   9   2  -4       22.53       16.05      9.75 o 
  10   2  -4     1398.41     1366.50     39.84 o 
  11   2  -4     1083.92      993.03     33.09 o 
  12   2  -4      188.13      191.11     19.06 o 
  13   2  -4       47.77       37.99     13.84 o 
  14   2  -4      125.64      107.51     18.48 o 
  15   2  -4      195.90      209.02     22.88 o 
  16   2  -4      391.94      412.81     39.88 o 
  17   2  -4      400.66      389.59     38.46 o 
  18   2  -4       20.02        8.56     28.29 o 
  19   2  -4       41.03       66.34     23.83 o 
  20   2  -4       21.65       30.53     22.91 o 
  21   2  -4       13.67       23.63     24.24 o 
  22   2  -4       17.30       14.58     25.20 o 
  23   2  -4       19.83       66.95     58.85 o 
  24   2  -4        2.86       36.21     41.95 o 
   0   3  -4     7130.61     7298.25    146.11 o 
   1   3  -4      494.52      408.91     65.97 o 
   2   3  -4      508.41      546.31     30.00 o 
   3   3  -4     1426.06     1343.44     43.01 o 
   4   3  -4     3099.57     3123.84     54.28 o 
   5   3  -4       23.42       19.29      8.37 o 
   6   3  -4     2324.21     2457.80    104.11 o 
   7   3  -4     1545.23     1654.80     53.46 o 
   8   3  -4      181.87      217.44     16.13 o 
   9   3  -4      354.68      339.80     19.85 o 
  10   3  -4       63.57       80.79     12.88 o 
  11   3  -4      777.49      783.20     30.07 o 
  12   3  -4       21.02       25.32     16.96 o 
  13   3  -4       11.87        2.87     17.79 o 
  14   3  -4       88.93       59.05     23.47 o 
  15   3  -4      564.99      573.61     43.62 o 
  16   3  -4       92.14       79.63     24.33 o 
  17   3  -4      221.96      228.92     33.13 o 
  18   3  -4       32.19       14.09     19.00 o 
  19   3  -4       62.36       34.25     21.99 o 
  20   3  -4        8.36      -10.16     20.12 o 
  21   3  -4        7.92      -12.49     22.28 o 
  22   3  -4       11.45      -32.85     35.80 o 
  23   3  -4        9.06       40.95     31.06 o 
  24   3  -4        2.44        7.26     30.88 o 
   0   4  -4      151.22      104.57     66.48 o 
   1   4  -4     6472.99     6576.25    102.59 o 
   2   4  -4     1986.04     1975.86     56.40 o 
   3   4  -4      162.82      168.94     23.16 o 
   4   4  -4     1549.44     1598.35     47.75 o 
   5   4  -4      380.64      411.15     24.24 o 
   6   4  -4      973.62      990.91     29.67 o 
   7   4  -4      119.44      118.57     20.43 o 
   8   4  -4       75.62       62.63     18.18 o 
   9   4  -4      494.64      534.21     41.49 o 
  10   4  -4      964.03      967.83     46.29 o 
  11   4  -4      278.39      355.70     34.36 o 
  12   4  -4       53.91       43.44     20.32 o 
  13   4  -4       62.97       51.98     25.89 o 
  14   4  -4      473.50      446.03     40.07 o 
  15   4  -4       98.35       90.74     25.14 o 
  16   4  -4       93.18       76.20     30.07 o 
  17   4  -4        3.07       -0.39     17.76 o 
  18   4  -4       57.66       64.19     25.33 o 
  19   4  -4       26.52        7.11     30.82 o 
  20   4  -4        5.23        1.65     20.27 o 
  21   4  -4        0.91       10.79     22.34 o 
  22   4  -4       10.59       68.26     37.05 o 
  23   4  -4       12.70       20.36     59.12 o 
   0   5  -4     3720.04     3527.63    113.16 o 
   1   5  -4      321.58      316.19     28.71 o 
   2   5  -4      413.42      415.32     31.03 o 
   3   5  -4      581.75      598.55     35.33 o 
   4   5  -4      112.04      108.44     21.52 o 
   5   5  -4      107.39      101.39     15.97 o 
   6   5  -4       15.76       32.50     11.09 o 
   7   5  -4       24.40       21.77     18.58 o 
   8   5  -4      328.73      329.82     45.51 o 
   9   5  -4      259.80      312.40     37.15 o 
  10   5  -4       60.17       44.72     23.66 o 
  11   5  -4      471.58      443.37     50.14 o 
  12   5  -4      260.89      247.50     31.83 o 
  13   5  -4      399.40      469.02     40.87 o 
  14   5  -4      183.55      218.74     31.80 o 
  15   5  -4      149.05      162.97     35.59 o 
  16   5  -4        1.56       15.34     20.00 o 
  17   5  -4      119.49      156.36     31.67 o 
  18   5  -4       41.90       23.51     21.43 o 
  19   5  -4        3.95       33.52     22.73 o 
  20   5  -4       25.41       56.26     24.98 o 
  21   5  -4       16.03       15.88     43.59 o 
  22   5  -4        5.93       63.38     35.53 o 
  23   5  -4        5.72       48.68     36.06 o 
   0   6  -4     1174.73     1097.29     69.26 o 
   1   6  -4      102.70       79.70     35.04 o 
   2   6  -4        5.51        3.98     15.12 o 
   3   6  -4     1126.00     1123.36     90.80 o 
   4   6  -4      391.40      384.71     39.51 o 
   5   6  -4      202.92      204.14     25.00 o 
   6   6  -4      551.14      663.03     71.41 o 
   7   6  -4     1182.75     1202.19    121.06 o 
   8   6  -4       36.04       18.27     22.89 o 
   9   6  -4      254.89      266.69     37.62 o 
  10   6  -4      154.77      147.73     55.04 o 
  11   6  -4       62.24       42.37     24.34 o 
  12   6  -4      323.70      364.23     43.91 o 
  13   6  -4      282.96      210.33     46.87 o 
  14   6  -4       90.48       78.53     28.01 o 
  15   6  -4       62.74       76.15     29.58 o 
  16   6  -4       91.97      123.89     34.06 o 
  17   6  -4       19.15       18.53     24.79 o 
  18   6  -4       26.44       43.02     25.68 o 
  19   6  -4       31.96       37.44     28.29 o 
  20   6  -4       18.48       25.17     32.66 o 
  21   6  -4       20.57       47.92     29.82 o 
  22   6  -4        6.99       84.72     36.78 o 
   0   7  -4      655.31      577.28     57.78 o 
   1   7  -4      812.63      754.50     69.78 o 
   2   7  -4      205.81      173.47     69.70 o 
   3   7  -4       89.75      101.21     23.16 o 
   4   7  -4      495.29      480.66     36.97 o 
   5   7  -4      101.64       89.06     35.15 o 
   6   7  -4       31.85       37.51     21.17 o 
   7   7  -4       29.32       42.25     22.13 o 
   8   7  -4      210.83      267.61     38.30 o 
   9   7  -4        5.31       14.42     23.43 o 
  10   7  -4      233.73      255.80     38.87 o 
  11   7  -4       98.05       52.11     25.52 o 
  12   7  -4      180.48      180.40     37.56 o 
  13   7  -4      200.56      242.93     41.21 o 
  14   7  -4      124.00      123.23     36.52 o 
  15   7  -4       11.88       22.00     25.25 o 
  16   7  -4        2.57       27.71     25.79 o 
  17   7  -4        1.67       45.89     29.78 o 
  18   7  -4       25.74       31.50     29.62 o 
  19   7  -4       49.43      121.59     53.13 o 
  20   7  -4       22.88       22.87     31.10 o 
  21   7  -4        0.19      -30.99     27.28 o 
   0   8  -4      590.45      445.67    280.44 o 
   1   8  -4      242.20      195.74     81.80 o 
   2   8  -4      199.61      186.90     55.75 o 
   3   8  -4       42.78       54.67     20.01 o 
   4   8  -4      193.18      201.39     29.19 o 
   5   8  -4       33.23       38.69     31.06 o 
   6   8  -4       56.70       52.31     34.33 o 
   7   8  -4      245.97      244.12     38.40 o 
   8   8  -4       22.29       29.19     24.04 o 
   9   8  -4        7.64        5.70     26.97 o 
  10   8  -4      156.13      141.85     35.38 o 
  11   8  -4      278.50      279.89     43.14 o 
  12   8  -4       64.69       79.24     31.42 o 
  13   8  -4      183.58      228.84     47.68 o 
  14   8  -4      107.05       89.74     34.44 o 
  15   8  -4      149.12      122.06     40.42 o 
  16   8  -4       23.07       16.23     29.73 o 
  17   8  -4       89.22       60.48     30.83 o 
  18   8  -4       42.28       28.87     29.13 o 
  19   8  -4       21.57       -3.63     30.60 o 
  20   8  -4        4.99       28.00     30.45 o 
   0   9  -4      402.31      343.64    225.36 o 
   1   9  -4      614.28      550.91    129.72 o 
   2   9  -4        6.38       15.58     18.75 o 
   3   9  -4      290.22      277.78     95.21 o 
   4   9  -4      583.30      716.20     79.03 o 
   5   9  -4      590.83      691.13     79.03 o 
   6   9  -4      120.90      126.96     47.41 o 
   7   9  -4      434.94      521.56     76.30 o 
   8   9  -4      128.88      131.36     33.67 o 
   9   9  -4      172.25      161.18     36.60 o 
  10   9  -4      138.39      176.40     73.02 o 
  11   9  -4      224.08      277.85     47.01 o 
  12   9  -4       33.46       41.67     29.23 o 
  13   9  -4       53.53       78.18     34.27 o 
  14   9  -4       77.85       56.16     33.44 o 
  15   9  -4        0.02      -12.33     47.40 o 
  16   9  -4       96.65       60.13     38.70 o 
  17   9  -4       18.85        9.85     32.51 o 
  18   9  -4       53.85       81.38     40.62 o 
   0  10  -4      885.38      874.93     84.50 o 
   1  10  -4      268.45      183.70     82.98 o 
   2  10  -4        2.35        1.12     18.46 o 
   3  10  -4      243.70      118.80    116.62 o 
   4  10  -4      130.00       95.90     43.05 o 
   5  10  -4        3.89        4.90     33.24 o 
   6  10  -4      133.15      190.72     55.58 o 
   7  10  -4       61.12       55.03     41.41 o 
   8  10  -4        6.88       63.21     42.50 o 
   9  10  -4        8.48       -0.86     32.69 o 
  10  10  -4       63.84       24.08     27.50 o 
  11  10  -4       53.13       -7.08     28.90 o 
  12  10  -4       18.00       -9.35     27.28 o 
  13  10  -4       34.86       58.02     32.56 o 
  14  10  -4        4.83       37.65     32.17 o 
  15  10  -4       30.41       41.48     36.37 o 
  16  10  -4        3.84        8.54     32.33 o 
  17  10  -4        8.33       33.73     44.13 o 
   0  11  -4      136.09      116.06     84.19 o 
   1  11  -4      107.12       83.93     38.46 o 
   2  11  -4        7.54        0.00     30.51 o 
   3  11  -4       25.34        1.65     32.54 o 
   4  11  -4       34.13       33.78     43.05 o 
   5  11  -4      124.10       81.19     47.41 o 
   6  11  -4       29.12       81.73     50.67 o 
   7  11  -4       65.31       87.18     49.04 o 
   8  11  -4       81.06       85.55     52.31 o 
   9  11  -4        8.20       22.88     43.04 o 
  10  11  -4        7.97       -2.72     40.32 o 
  11  11  -4       55.86      116.18     55.31 o 
  12  11  -4       10.40      -17.24     26.61 o 
  13  11  -4       12.74       24.46     35.64 o 
  14  11  -4        1.58       10.08     34.68 o 
   0  12  -4       99.21       76.40     79.83 o 
   1  12  -4       11.35        3.12     33.12 o 
   2  12  -4        3.05        0.57     32.70 o 
   3  12  -4       17.70        6.27     38.11 o 
   4  12  -4        9.89       52.85     44.13 o 
   5  12  -4       19.00       29.42     46.86 o 
   6  12  -4       20.15       14.17     39.78 o 
   7  12  -4       32.90       38.69     47.95 o 
   8  12  -4        1.46       31.06     46.86 o 
   9  12  -4        0.23       26.15     50.13 o 
  10  12  -4        2.50      -17.44     39.23 o 
  11  12  -4       33.04       71.92     59.39 o 
  12  12  -4        6.64        9.26     43.04 o 
   0  13  -4       17.81       51.76    157.47 o 
   1  13  -4       20.13      -28.90     90.54 o 
   2  13  -4       16.05       12.91     38.61 o 
   3  13  -4        1.88       35.89     41.69 o 
   4  13  -4        3.61      -14.17     40.87 o 
   5  13  -4        6.89       70.83     53.94 o 
   6  13  -4        6.42       31.06     52.85 o 
   7  13  -4        5.58       -0.54     51.76 o 
   2   0  -3     4350.93     4425.67    113.11 o 
   4   0  -3    14407.45    13864.41    248.85 o 
   6   0  -3     2328.59     2287.49     53.54 o 
   8   0  -3      859.26      721.47     84.80 o 
  10   0  -3      761.59      733.26     60.25 o 
  12   0  -3      274.80      272.80     28.38 o 
  14   0  -3      293.59      321.87     33.04 o 
  16   0  -3      232.07      240.82     33.49 o 
  18   0  -3      362.57      402.81     44.21 o 
  20   0  -3      187.03      174.04     35.55 o 
  22   0  -3        1.66        9.17     25.29 o 
  24   0  -3        5.07       10.90     33.24 o 
   1   1  -3     5663.46     5602.28    144.35 o 
   2   1  -3     5620.47     5530.71    115.88 o 
   3   1  -3        9.29       12.02      6.59 o 
   4   1  -3      253.25      243.06     18.24 o 
   5   1  -3     2450.52     2362.80     36.61 o 
   6   1  -3     1987.29     1910.32     34.46 o 
   7   1  -3     1412.31     1449.67     31.42 o 
   8   1  -3      431.35      411.67     19.79 o 
   9   1  -3      352.57      355.89     19.66 o 
  10   1  -3        8.72       16.18     10.33 o 
  11   1  -3       90.24       54.56     12.66 o 
  12   1  -3      675.33      718.83     45.48 o 
  13   1  -3       10.61       10.22     11.60 o 
  14   1  -3      112.83      101.52     16.96 o 
  15   1  -3      425.29      420.50     40.20 o 
  16   1  -3      292.98      310.36     25.92 o 
  17   1  -3      344.03      352.71     28.87 o 
  18   1  -3       18.67       26.60     17.77 o 
  19   1  -3      450.67      426.49     32.39 o 
  20   1  -3       21.52        8.43     17.05 o 
  21   1  -3       10.90       17.93     31.69 o 
  22   1  -3        4.44       26.71     23.86 o 
  23   1  -3        4.85       -0.48     26.00 o 
  24   1  -3        0.00       32.80     30.40 o 
  25   1  -3       19.70       24.52     37.05 o 
   1   2  -3     4747.01     4774.17    152.59 o 
   2   2  -3     4755.10     4857.40     77.31 o 
   3   2  -3      508.71      493.02     17.70 o 
   4   2  -3       81.14       99.29     13.61 o 
   5   2  -3     1287.43     1245.17     38.60 o 
   6   2  -3     2489.47     2426.18     88.49 o 
   7   2  -3     2956.54     2925.20     42.75 o 
   8   2  -3      399.66      396.50     19.11 o 
   9   2  -3       17.23       15.83      9.11 o 
  10   2  -3      218.84      213.25     17.67 o 
  11   2  -3      167.94      176.24     23.83 o 
  12   2  -3      286.17      305.37     21.07 o 
  13   2  -3       77.36       72.63     15.22 o 
  14   2  -3      197.15      212.23     20.93 o 
  15   2  -3      123.20      124.00     19.11 o 
  16   2  -3      254.01      282.70     25.06 o 
  17   2  -3      116.38       82.47     19.80 o 
  18   2  -3      268.04      280.34     27.33 o 
  19   2  -3       66.40       48.96     38.29 o 
  20   2  -3        6.88        5.63     21.92 o 
  21   2  -3       24.06       45.44     25.74 o 
  22   2  -3        9.54       -4.15     26.49 o 
  23   2  -3        4.30       34.05     47.95 o 
  24   2  -3        5.27       -8.95     44.13 o 
  25   2  -3        8.85       20.21     31.51 o 
   1   3  -3     1629.21     1602.17     43.77 o 
   2   3  -3     3713.09     3854.42    114.97 o 
   3   3  -3     2381.54     2365.16     42.19 o 
   4   3  -3      643.04      639.55     26.20 o 
   5   3  -3     1310.65     1380.85     40.40 o 
   6   3  -3     1558.69     1555.83    106.87 o 
   7   3  -3      359.73      351.44     26.44 o 
   8   3  -3      595.46      654.61     22.32 o 
   9   3  -3     1662.58     1577.91     33.87 o 
  10   3  -3       83.06       78.93     14.45 o 
  11   3  -3        9.50       12.73     10.36 o 
  12   3  -3       25.41       34.96     11.91 o 
  13   3  -3       18.81       14.24     12.55 o 
  14   3  -3      371.18      409.01     25.95 o 
  15   3  -3       88.22       80.40     24.69 o 
  16   3  -3       51.18       64.14     23.46 o 
  17   3  -3       63.48       68.72     23.60 o 
  18   3  -3      176.64      164.97     30.83 o 
  19   3  -3       96.84      127.12     30.17 o 
  20   3  -3        3.16       21.51     21.53 o 
  21   3  -3       58.51       61.79     27.58 o 
  22   3  -3        4.47       -2.46     28.01 o 
  23   3  -3       13.67       12.27     29.16 o 
  24   3  -3       27.31       46.30     36.19 o 
   1   4  -3      167.80      156.97     52.79 o 
   2   4  -3     4407.91     4426.99    150.02 o 
   3   4  -3     2968.06     2968.41     51.75 o 
   4   4  -3     1096.47     1123.18     32.12 o 
   5   4  -3     2002.81     2067.74     47.93 o 
   6   4  -3      287.37      256.98     16.84 o 
   7   4  -3      500.74      529.94     31.50 o 
   8   4  -3      338.27      351.36     19.59 o 
   9   4  -3      615.89      622.72     22.03 o 
  10   4  -3       14.13       21.40     15.62 o 
  11   4  -3      413.33      462.97     34.55 o 
  12   4  -3       47.34       38.41     22.67 o 
  13   4  -3       20.60       27.02     19.57 o 
  14   4  -3      202.16      159.36     27.93 o 
  15   4  -3        2.75       -0.82     16.83 o 
  16   4  -3       82.31       56.92     21.51 o 
  17   4  -3        6.08        2.15     18.17 o 
  18   4  -3       20.36       40.70     23.45 o 
  19   4  -3      218.87      263.56     47.95 o 
  20   4  -3      126.26      161.79     41.43 o 
  21   4  -3       54.95        2.91     74.92 o 
  22   4  -3        2.49       19.02     28.80 o 
  23   4  -3       16.31       -4.45     27.52 o 
  24   4  -3        3.47       62.64     37.32 o 
   1   5  -3      323.22      319.81     25.37 o 
   2   5  -3      145.30      122.65     36.85 o 
   3   5  -3     2695.23     2675.02     63.24 o 
   4   5  -3     1633.76     1612.71     42.15 o 
   5   5  -3     1586.01     1645.36     42.09 o 
   6   5  -3     3028.96     3108.08     56.98 o 
   7   5  -3      635.10      605.82     27.18 o 
   8   5  -3      409.00      441.43     44.59 o 
   9   5  -3      240.79      259.63     32.96 o 
  10   5  -3      196.93      180.07     29.72 o 
  11   5  -3      501.88      477.44     43.48 o 
  12   5  -3       19.78       35.94     23.55 o 
  13   5  -3      208.52      198.13     40.66 o 
  14   5  -3        3.36       12.72     21.62 o 
  15   5  -3      194.72      235.55     31.71 o 
  16   5  -3       58.46       63.93     23.57 o 
  17   5  -3        0.94       -6.57     19.64 o 
  18   5  -3       24.03       27.51     23.72 o 
  19   5  -3       11.17       -3.88     22.61 o 
  20   5  -3       30.10       27.72     29.70 o 
  21   5  -3       37.74       41.32     30.21 o 
  22   5  -3       13.94       39.34     38.41 o 
  23   5  -3       11.89        0.36     45.22 o 
   1   6  -3     1156.95     1197.73     47.92 o 
   2   6  -3     1249.63     1306.52     56.45 o 
   3   6  -3      659.77      640.81     36.02 o 
   4   6  -3      332.28      352.48     24.82 o 
   5   6  -3      522.69      502.90     37.47 o 
   6   6  -3      712.54      666.45     32.05 o 
   7   6  -3       95.99       77.64     34.10 o 
   8   6  -3       69.75      100.87     26.01 o 
   9   6  -3       71.71       82.17     24.34 o 
  10   6  -3      117.63      155.08     30.59 o 
  11   6  -3      148.89      191.10     40.87 o 
  12   6  -3      378.53      355.47     41.90 o 
  13   6  -3      127.97      117.36     31.88 o 
  14   6  -3       55.51       40.31     26.04 o 
  15   6  -3       49.01       72.26     30.08 o 
  16   6  -3       57.53       40.62     26.39 o 
  17   6  -3        3.98       36.36     26.61 o 
  18   6  -3      118.19      125.22     38.94 o 
  19   6  -3        6.18        4.99     23.33 o 
  20   6  -3       55.45       33.64     75.19 o 
  21   6  -3        1.14       -7.91     29.16 o 
  22   6  -3        1.53       21.04     29.79 o 
   1   7  -3        5.64       12.47     13.99 o 
   2   7  -3       42.02       45.11     17.73 o 
   3   7  -3      177.66      187.38     57.82 o 
   4   7  -3      112.92      107.45     50.24 o 
   5   7  -3      203.25      215.60     22.93 o 
   6   7  -3     1077.49     1068.95     41.78 o 
   7   7  -3       18.22       29.73     20.59 o 
   8   7  -3      425.41      431.30     42.73 o 
   9   7  -3       24.45       12.88     18.84 o 
  10   7  -3       46.23       25.47     20.48 o 
  11   7  -3       27.89       27.46     21.73 o 
  12   7  -3      185.69      149.28     56.67 o 
  13   7  -3      120.29       44.57     26.57 o 
  14   7  -3      100.59      128.32     33.83 o 
  15   7  -3      175.71      144.12     37.44 o 
  16   7  -3       86.33       47.58     27.04 o 
  17   7  -3      128.47      167.15     46.86 o 
  18   7  -3      221.62      347.88     52.11 o 
  19   7  -3      159.17      232.31     58.58 o 
  20   7  -3        1.23       -5.14     26.75 o 
  21   7  -3        9.57       12.61     27.43 o 
   1   8  -3        7.54       12.36     16.19 o 
   2   8  -3      184.16      135.43     29.09 o 
   3   8  -3       94.77      102.04     27.19 o 
   4   8  -3      128.47       97.47     49.72 o 
   5   8  -3      293.93      290.91     38.77 o 
   6   8  -3      621.30      610.32     37.27 o 
   7   8  -3      376.13      363.27     42.13 o 
   8   8  -3      388.70      351.48     41.23 o 
   9   8  -3      534.51      432.69     45.74 o 
  10   8  -3      249.55      269.49     40.85 o 
  11   8  -3      493.37      536.56     53.08 o 
  12   8  -3      259.93      210.85     39.26 o 
  13   8  -3      184.86      244.69     45.23 o 
  14   8  -3      227.22      211.06     44.14 o 
  15   8  -3      120.24      104.82     35.99 o 
  16   8  -3       62.30       37.98     30.13 o 
  17   8  -3       40.30       51.60     46.86 o 
  18   8  -3        7.09       21.35     31.19 o 
  19   8  -3       32.15       66.55     42.50 o 
  20   8  -3       10.15        2.28     29.19 o 
   1   9  -3      584.22      508.67     42.94 o 
   2   9  -3      637.22      686.61     48.76 o 
   3   9  -3       97.03       64.10     24.45 o 
   4   9  -3      159.93      108.11     44.65 o 
   5   9  -3      195.20      240.08     33.20 o 
   6   9  -3      215.38      286.58     50.41 o 
   7   9  -3       49.04       24.79     23.50 o 
   8   9  -3       64.86       51.41     27.88 o 
   9   9  -3       16.13       -3.59     27.52 o 
  10   9  -3       26.41       39.38     29.42 o 
  11   9  -3       20.52        1.97     21.15 o 
  12   9  -3      414.83      341.61     49.50 o 
  13   9  -3      110.24      108.32     34.36 o 
  14   9  -3       26.97       32.29     30.61 o 
  15   9  -3       52.54        5.28     27.72 o 
  16   9  -3       72.29       26.13     30.82 o 
  17   9  -3       77.75       63.95     35.29 o 
  18   9  -3        4.47       13.32     32.96 o 
  19   9  -3       20.68       16.32     36.22 o 
   1  10  -3       15.67       21.40     18.68 o 
   2  10  -3      354.16      308.77     87.02 o 
   3  10  -3       90.06       66.55     25.19 o 
   4  10  -3      546.51      434.92    137.46 o 
   5  10  -3      207.20      230.51     53.95 o 
   6  10  -3       62.34       20.16     31.06 o 
   7  10  -3       34.02       23.84     24.61 o 
   8  10  -3      221.06      234.72     41.42 o 
   9  10  -3       19.51       -8.15     22.69 o 
  10  10  -3      108.71      127.08     37.06 o 
  11  10  -3      243.94      263.20     93.18 o 
  12  10  -3       40.51       59.80     31.78 o 
  13  10  -3        8.98       28.84     31.14 o 
  14  10  -3       79.63        4.89     30.86 o 
  15  10  -3       62.17       68.22     37.38 o 
  16  10  -3       27.72       37.70     51.49 o 
  17  10  -3       10.37        3.56     34.57 o 
   1  11  -3      254.58      199.03     57.51 o 
   2  11  -3       20.66        4.76     22.41 o 
   3  11  -3       99.67       60.08     41.65 o 
   4  11  -3      122.88      136.35    102.99 o 
   5  11  -3      325.09      135.09    100.00 o 
   6  11  -3       48.82       16.89     37.60 o 
   7  11  -3        9.60      -15.80     35.96 o 
   8  11  -3       17.51        2.18     35.96 o 
   9  11  -3        0.75       41.66     31.36 o 
  10  11  -3       12.44       15.24     29.40 o 
  11  11  -3       39.82       26.80     30.79 o 
  12  11  -3        2.37       12.47     31.40 o 
  13  11  -3       80.62       93.82     43.32 o 
  14  11  -3       38.43       43.54     34.43 o 
  15  11  -3        0.95        0.43     46.04 o 
   1  12  -3       15.28       16.21     25.36 o 
   2  12  -3       13.75       -7.68     33.37 o 
   3  12  -3       47.76       38.17     40.61 o 
   4  12  -3       33.90       20.66     39.25 o 
   5  12  -3       13.32      -13.62     37.60 o 
   6  12  -3       19.76       28.88     38.14 o 
   7  12  -3       17.08       30.51     44.13 o 
   8  12  -3       14.37       37.05     45.22 o 
   9  12  -3        2.53        3.27     39.23 o 
  10  12  -3        3.89       35.07     31.14 o 
  11  12  -3       24.54       41.51     36.02 o 
  12  12  -3        4.23       14.23     35.95 o 
   1  13  -3       10.19       10.65     37.08 o 
   2  13  -3       12.64       25.73     40.72 o 
   3  13  -3       36.34        8.87     39.91 o 
   4  13  -3       11.76       20.29     40.98 o 
   5  13  -3        3.11       -3.81     44.13 o 
   6  13  -3        1.32       -3.81     38.14 o 
   7  13  -3        3.92       -3.27     46.86 o 
   8  13  -3       57.79       98.62     55.58 o 
   9  13  -3        4.23       15.80     52.31 o 
   0   0  -2    52913.62    55990.56    342.69 o 
   2   0  -2     1847.12     1772.92     63.49 o 
   4   0  -2     3031.88     2837.28     48.54 o 
   6   0  -2      503.73      458.59     36.81 o 
   8   0  -2     3102.21     3064.81    127.14 o 
  10   0  -2     3083.00     2987.58     66.61 o 
  12   0  -2      653.61      628.72     36.57 o 
  14   0  -2        4.45       30.45     16.93 o 
  16   0  -2      430.04      441.24     39.52 o 
  18   0  -2      123.64      196.57     33.97 o 
  20   0  -2      108.60      141.06     32.88 o 
  22   0  -2       15.09        4.08     24.95 o 
  24   0  -2       23.98       24.52     32.15 o 
   0   1  -2    18566.22    18363.62    167.58 o 
   1   1  -2     1066.24      957.77     22.65 o 
   2   1  -2      857.15      828.27     17.23 o 
   3   1  -2     1800.53     1780.35     35.29 o 
   4   1  -2      372.43      336.43     18.28 o 
   5   1  -2     2426.63     2287.75     43.18 o 
   6   1  -2      359.46      335.96     21.64 o 
   7   1  -2      496.52      458.24     17.61 o 
   8   1  -2      106.43      119.87     11.81 o 
   9   1  -2      979.11      956.58     26.55 o 
  10   1  -2       13.87       10.01      9.16 o 
  11   1  -2     2485.94     2403.56     44.20 o 
  12   1  -2      158.91      133.27     15.82 o 
  13   1  -2      136.30      142.99     16.81 o 
  14   1  -2      358.76      370.39     23.29 o 
  15   1  -2      263.20      296.57     22.94 o 
  16   1  -2       37.35       24.55     13.96 o 
  17   1  -2      172.26      150.70     23.29 o 
  18   1  -2       46.23       66.55     20.13 o 
  19   1  -2        6.60       32.69     17.98 o 
  20   1  -2      119.19      117.16     21.86 o 
  21   1  -2       75.16       37.79     19.06 o 
  22   1  -2       13.88       20.81     37.09 o 
  23   1  -2        4.97       -0.77     18.72 o 
  24   1  -2       18.83       18.70     23.42 o 
  25   1  -2        7.83       43.59     37.05 o 
   0   2  -2    17429.46    18174.25    172.41 o 
   1   2  -2    23025.94    24017.79    140.50 o 
   2   2  -2       23.95       35.86      7.26 o 
   3   2  -2      824.04      815.67     17.70 o 
   4   2  -2     4409.04     4346.31    166.99 o 
   5   2  -2      967.82      930.48     24.18 o 
   6   2  -2      925.86      909.23     19.56 o 
   7   2  -2      672.74      635.41     15.66 o 
   8   2  -2      255.23      242.18     14.84 o 
   9   2  -2      306.33      301.07     17.03 o 
  10   2  -2      491.25      513.15     22.03 o 
  11   2  -2      760.40      723.86     35.73 o 
  12   2  -2      430.78      410.72     22.66 o 
  13   2  -2      578.70      563.60     45.48 o 
  14   2  -2      487.45      483.18     26.38 o 
  15   2  -2      114.12      118.40     17.54 o 
  16   2  -2      325.51      365.73     26.31 o 
  17   2  -2       77.51       69.85     18.33 o 
  18   2  -2      104.50      128.98     34.65 o 
  19   2  -2       55.22       17.31     17.16 o 
  20   2  -2       43.60       42.43     31.14 o 
  21   2  -2        8.96      -11.40     16.04 o 
  22   2  -2        8.17      -45.95     58.85 o 
  23   2  -2        0.59       23.08     25.79 o 
  24   2  -2        5.88       -3.27     31.06 o 
  25   2  -2       44.16       93.72     44.14 o 
   0   3  -2     1799.48     1896.52     60.10 o 
   1   3  -2    16943.16    17220.29    126.99 o 
   2   3  -2     8395.88     8336.93     72.89 o 
   3   3  -2     2842.38     2878.09     42.34 o 
   4   3  -2      575.14      582.27     19.77 o 
   5   3  -2      599.49      588.58     58.15 o 
   6   3  -2      338.66      371.61     25.25 o 
   7   3  -2      453.89      478.66     19.01 o 
   8   3  -2      262.32      272.14     14.52 o 
   9   3  -2      874.56      837.75     21.11 o 
  10   3  -2      951.11      937.62     23.41 o 
  11   3  -2      578.69      596.92     21.21 o 
  12   3  -2      403.67      405.07     22.53 o 
  13   3  -2     1408.69     1363.85     37.36 o 
  14   3  -2      101.68       69.17     15.47 o 
  15   3  -2       43.31       31.25     14.36 o 
  16   3  -2       21.12        4.99     14.50 o 
  17   3  -2      263.20      275.05     25.04 o 
  18   3  -2      125.13      107.38     27.36 o 
  19   3  -2        7.34      -19.05     18.02 o 
  20   3  -2       31.55        7.05     25.63 o 
  21   3  -2       36.05       45.95     28.87 o 
  22   3  -2       11.78       -4.72     26.32 o 
  23   3  -2       20.74       51.53     32.21 o 
  24   3  -2        1.61      -33.83     40.87 o 
  25   3  -2        7.78       -1.09     35.42 o 
   0   4  -2     9799.65     9573.02    147.80 o 
   1   4  -2       21.40       34.56     11.50 o 
   2   4  -2      542.46      571.81     29.27 o 
   3   4  -2     3654.01     3625.09     53.84 o 
   4   4  -2      925.80      892.25     27.78 o 
   5   4  -2       43.54       35.31      8.29 o 
   6   4  -2      551.94      580.31     20.70 o 
   7   4  -2       11.94        4.90      9.23 o 
   8   4  -2      744.64      776.54     24.40 o 
   9   4  -2      990.18      986.53     22.91 o 
  10   4  -2       50.49       46.88      9.37 o 
  11   4  -2      687.98      719.84     26.84 o 
  12   4  -2      169.61      146.50     16.69 o 
  13   4  -2      462.81      471.57     25.12 o 
  14   4  -2      195.25      201.12     37.77 o 
  15   4  -2       55.95       39.57     21.02 o 
  16   4  -2       56.86       50.80     21.24 o 
  17   4  -2      323.05      341.92     36.27 o 
  18   4  -2      133.78       91.71     26.72 o 
  19   4  -2       54.58       37.01     26.37 o 
  20   4  -2       29.41      -10.01     23.49 o 
  21   4  -2        6.33       22.53     28.15 o 
  22   4  -2       31.10       21.83     28.54 o 
  23   4  -2        2.97       -4.88     28.67 o 
  24   4  -2        4.99        7.75     30.92 o 
   0   5  -2     3769.19     3723.98    102.84 o 
   1   5  -2     2500.48     2531.29     60.55 o 
   2   5  -2      294.42      344.80     21.24 o 
   3   5  -2     2340.30     2438.60     49.41 o 
   4   5  -2     1561.38     1583.18     51.67 o 
   5   5  -2      845.80      859.03     24.05 o 
   6   5  -2      685.95      684.87     22.04 o 
   7   5  -2      695.43      724.93     22.37 o 
   8   5  -2      443.69      440.35     14.50 o 
   9   5  -2       76.87       71.93     14.68 o 
  10   5  -2      291.72      298.93     31.92 o 
  11   5  -2       46.23       43.70     21.57 o 
  12   5  -2      144.59      124.48     28.54 o 
  13   5  -2       27.53       35.36     52.31 o 
  14   5  -2       23.01       35.63     19.89 o 
  15   5  -2      252.62      253.33     31.51 o 
  16   5  -2       10.09       -7.31     19.29 o 
  17   5  -2       62.37       60.43     23.53 o 
  18   5  -2       18.62        3.17     25.44 o 
  19   5  -2      185.34      258.92     97.54 o 
  20   5  -2       10.92       35.61     30.28 o 
  21   5  -2        2.89      -36.88     25.46 o 
  22   5  -2        1.54        7.36     28.45 o 
  23   5  -2        7.04       15.71     31.55 o 
   0   6  -2      507.70      472.61     43.61 o 
   1   6  -2      574.01      544.63     37.34 o 
   2   6  -2      772.10      788.70     38.42 o 
   3   6  -2      220.73      230.45     20.14 o 
   4   6  -2      862.96      865.39     34.00 o 
   5   6  -2     1308.01     1302.76     32.12 o 
   6   6  -2     1205.45     1240.22     31.59 o 
   7   6  -2     1016.92     1041.77     32.26 o 
   8   6  -2      133.60      168.80     15.16 o 
   9   6  -2        1.96       -3.77     11.10 o 
  10   6  -2       44.83       49.97     26.70 o 
  11   6  -2      111.88      134.60     29.00 o 
  12   6  -2       33.93       43.91     24.24 o 
  13   6  -2       93.05       76.02     28.02 o 
  14   6  -2      421.65      353.98     43.82 o 
  15   6  -2      122.92      115.30     32.20 o 
  16   6  -2       26.28       29.15     26.70 o 
  17   6  -2       87.47       35.31     27.42 o 
  18   6  -2       74.25       66.57     32.64 o 
  19   6  -2      171.21      205.37     43.86 o 
  20   6  -2       92.19      152.89     40.23 o 
  21   6  -2       11.66       13.01     29.93 o 
  22   6  -2       12.95       46.54     32.75 o 
  23   6  -2        2.99       23.59     32.94 o 
   0   7  -2     1884.24     1879.82     89.49 o 
   1   7  -2      184.02      199.95     25.99 o 
   2   7  -2      394.36      373.03     32.59 o 
   3   7  -2      280.83      272.85     27.66 o 
   4   7  -2       18.52       24.69     12.61 o 
   5   7  -2        4.79       -3.08      8.97 o 
   6   7  -2       37.02       31.27     11.24 o 
   7   7  -2      207.10      204.53     17.61 o 
   8   7  -2       33.47       23.00     14.11 o 
   9   7  -2      456.85      431.11     41.90 o 
  10   7  -2       65.16       30.69     22.86 o 
  11   7  -2      146.69      249.49     60.21 o 
  12   7  -2      579.92      481.73     47.49 o 
  13   7  -2        4.11       -1.27     22.27 o 
  14   7  -2      192.58      177.86     36.13 o 
  15   7  -2       92.35      102.18     32.85 o 
  16   7  -2       92.92      134.41     37.98 o 
  17   7  -2      315.77      326.78     49.74 o 
  18   7  -2       12.76       -4.84     25.91 o 
  19   7  -2       16.65       -9.55     24.81 o 
  20   7  -2        0.21        1.16     25.17 o 
  21   7  -2       10.63       40.06     27.89 o 
  22   7  -2        1.89       23.82     42.23 o 
   0   8  -2      649.45      640.51     61.60 o 
   1   8  -2       23.63       30.51     18.88 o 
   2   8  -2      127.66      123.27     34.27 o 
   3   8  -2      235.06      235.52     74.73 o 
   4   8  -2      902.25      962.81     42.47 o 
   5   8  -2      147.15       97.50     19.57 o 
   6   8  -2      359.27      389.92     24.07 o 
   7   8  -2      273.82      288.37     28.11 o 
   8   8  -2      176.73      160.13     31.15 o 
   9   8  -2       64.54       57.99     23.64 o 
  10   8  -2      307.81      268.37     37.76 o 
  11   8  -2      112.91      108.80     30.24 o 
  12   8  -2      359.80      338.43     55.32 o 
  13   8  -2       87.92       67.15     28.55 o 
  14   8  -2       12.38       29.83     26.18 o 
  15   8  -2       63.00       81.44     32.73 o 
  16   8  -2       38.07       60.31     36.23 o 
  17   8  -2       10.51       34.82     32.57 o 
  18   8  -2       30.36       55.13     32.97 o 
  19   8  -2        0.63       -5.97     32.09 o 
  20   8  -2       27.30       10.61     33.55 o 
  21   8  -2       53.73       45.18     40.09 o 
   0   9  -2      758.00      769.17     69.78 o 
   1   9  -2       17.09       21.27     17.71 o 
   2   9  -2       74.74       66.78     31.01 o 
   3   9  -2      109.75       88.43     40.42 o 
   4   9  -2       16.68       22.39     20.00 o 
   5   9  -2       66.63       66.27     19.31 o 
   6   9  -2      371.71      380.07     33.22 o 
   7   9  -2      135.47      138.75     30.93 o 
   8   9  -2       17.07       12.31     21.86 o 
   9   9  -2      197.68      265.37     55.04 o 
  10   9  -2      207.91      233.58     42.78 o 
  11   9  -2      140.80      128.66     34.84 o 
  12   9  -2       79.49       71.25     30.20 o 
  13   9  -2       21.46        5.84     26.58 o 
  14   9  -2      103.25      168.30     41.02 o 
  15   9  -2       33.63       82.65     35.33 o 
  16   9  -2        0.37      -14.36     25.91 o 
  17   9  -2       26.65       31.25     36.51 o 
  18   9  -2       16.93       59.82     34.79 o 
  19   9  -2        6.92       30.83     34.67 o 
   0  10  -2      384.58      351.52     56.68 o 
   1  10  -2       89.79      122.04     28.83 o 
   2  10  -2       19.67        4.49     20.20 o 
   3  10  -2      102.69       72.33     38.56 o 
   4  10  -2       23.36       41.47     21.86 o 
   5  10  -2       32.10       30.61     22.88 o 
   6  10  -2       71.03       82.13     28.08 o 
   7  10  -2      140.66      150.16     38.42 o 
   8  10  -2       76.80       56.52     29.15 o 
   9  10  -2      156.97      151.42     36.40 o 
  10  10  -2      108.16       89.49     33.49 o 
  11  10  -2      100.67      141.90     37.92 o 
  12  10  -2      103.59       83.10     43.05 o 
  13  10  -2       15.46       23.66     26.12 o 
  14  10  -2       12.71       26.00     32.50 o 
  15  10  -2       67.90      116.89     40.11 o 
  16  10  -2       53.43       36.82     34.29 o 
  17  10  -2        4.90      -23.07     29.68 o 
  18  10  -2        8.27        9.94     33.25 o 
   0  11  -2      223.51      194.54     50.13 o 
   1  11  -2       49.34       44.58     24.43 o 
   2  11  -2       16.09       30.12     22.06 o 
   3  11  -2        8.44       -1.53     21.21 o 
   4  11  -2       45.34       53.71     26.32 o 
   5  11  -2      185.27      163.45    102.17 o 
   6  11  -2       36.26       62.97     40.02 o 
   7  11  -2       38.36       26.72     27.71 o 
   8  11  -2       38.39       28.84     26.31 o 
   9  11  -2      124.27       99.58     37.60 o 
  10  11  -2       38.64       32.74     28.05 o 
  11  11  -2       47.80       14.29     29.60 o 
  12  11  -2       15.17        3.95     26.31 o 
  13  11  -2       26.84       18.21     31.06 o 
  14  11  -2        9.61        7.08     29.38 o 
  15  11  -2       14.27        4.00     32.66 o 
  16  11  -2       14.00       20.24     34.98 o 
   0  12  -2       27.28      -11.44     33.24 o 
   1  12  -2      114.68       66.72     31.91 o 
   2  12  -2       12.70       37.78     25.37 o 
   3  12  -2       47.10       38.82     28.02 o 
   4  12  -2       27.05       11.33     34.13 o 
   5  12  -2       41.70       52.70     47.68 o 
   6  12  -2       14.90       47.40     41.96 o 
   7  12  -2        0.13       35.96     43.04 o 
   8  12  -2        2.30      -16.35     38.14 o 
   9  12  -2       73.27       66.20     34.51 o 
  10  12  -2       75.53       29.93     33.10 o 
  11  12  -2       15.99       -8.17     29.47 o 
  12  12  -2        0.97       24.06     31.87 o 
  13  12  -2       25.32       18.56     35.21 o 
   0  13  -2       28.46      -16.89     32.69 o 
   1  13  -2       37.77       27.73     29.38 o 
   2  13  -2       10.60       18.03     30.60 o 
   3  13  -2        6.76      -28.54     34.15 o 
   4  13  -2        2.30      -16.02     35.65 o 
   5  13  -2       15.48       22.88     41.85 o 
   6  13  -2        7.90       32.69     43.04 o 
   7  13  -2       21.75       -1.63     42.50 o 
   8  13  -2       18.24       28.33     47.95 o 
   9  13  -2        8.38       19.62     51.22 o 
  10  13  -2        4.85       29.42     46.86 o 
   0  14  -2        0.50       40.93     47.80 o 
   1  14  -2       23.32       33.92     51.76 o 
   2  14  -2        0.47        5.48     43.69 o 
   3  14  -2       20.46       50.61     54.67 o 
   2   0  -1     6828.14     6781.56     98.89 o 
   4   0  -1    11862.30    12051.85    160.02 o 
   6   0  -1    25910.83    24588.50    144.43 o 
   8   0  -1     4982.96     4974.71     73.17 o 
  10   0  -1     1127.96      975.18     52.09 o 
  12   0  -1      748.83      844.35     39.44 o 
  14   0  -1      153.17      118.07     21.77 o 
  16   0  -1      493.67      532.15     76.85 o 
  18   0  -1      318.26      359.26     89.37 o 
  20   0  -1       16.35       30.60     22.99 o 
  22   0  -1       83.03      160.74     40.87 o 
  24   0  -1        8.77      -21.25     28.88 o 
   1   1  -1     2357.98     2431.20     29.48 o 
   2   1  -1      857.54      841.31     17.12 o 
   3   1  -1      600.44      547.00     17.09 o 
   4   1  -1    11975.46    11888.33     82.06 o 
   5   1  -1    13857.20    13122.34    130.84 o 
   6   1  -1    13715.73    13132.15     74.37 o 
   7   1  -1     1451.36     1425.92     26.94 o 
   8   1  -1     1476.64     1408.98     35.06 o 
   9   1  -1      773.08      754.22     27.71 o 
  10   1  -1       26.94       27.49     12.11 o 
  11   1  -1     2474.96     2449.35     43.38 o 
  12   1  -1      723.84      658.12     25.55 o 
  13   1  -1     1246.75     1237.29     34.95 o 
  14   1  -1       93.19      112.67     15.82 o 
  15   1  -1      369.61      378.14     24.29 o 
  16   1  -1      487.54      514.08     28.32 o 
  17   1  -1       30.04       34.59     15.58 o 
  18   1  -1       40.48       42.88     16.98 o 
  19   1  -1      212.98      194.28     23.68 o 
  20   1  -1      134.08       95.73     26.76 o 
  21   1  -1      111.43       87.58     35.74 o 
  22   1  -1       78.36       42.51     21.66 o 
  23   1  -1        0.84       13.63     20.59 o 
  24   1  -1       42.52       42.06     22.57 o 
  25   1  -1       26.57       17.40     24.28 o 
   1   2  -1     4399.69     4425.85     50.48 o 
   2   2  -1     8094.00     7751.78     56.53 o 
   3   2  -1      291.61      309.97     13.21 o 
   4   2  -1     7098.08     6754.48     87.88 o 
   5   2  -1     1110.03     1008.63     24.98 o 
   6   2  -1     1853.44     1819.64     45.97 o 
   7   2  -1     3629.53     3578.83     42.64 o 
   8   2  -1     3394.36     3359.10     89.45 o 
   9   2  -1      214.44      249.57     15.40 o 
  10   2  -1       99.28      122.13     12.71 o 
  11   2  -1      625.26      689.96     24.92 o 
  12   2  -1     1616.53     1574.46     37.75 o 
  13   2  -1      382.77      477.05     24.58 o 
  14   2  -1      226.85      241.52     20.13 o 
  15   2  -1      922.56      979.59     40.29 o 
  16   2  -1       10.79       30.30     13.73 o 
  17   2  -1       60.38       70.57     17.83 o 
  18   2  -1      490.93      528.74     31.70 o 
  19   2  -1       27.20       13.78     17.66 o 
  20   2  -1        4.13       12.83     16.72 o 
  21   2  -1      144.83      147.56     26.05 o 
  22   2  -1        9.63        1.53     20.83 o 
  23   2  -1       29.21        3.97     29.70 o 
  24   2  -1      124.02      114.43     45.23 o 
  25   2  -1        3.26      -42.50     28.33 o 
   1   3  -1      270.37      249.25     11.61 o 
   2   3  -1    15390.27    15604.92    123.03 o 
   3   3  -1     4273.48     4227.09     50.31 o 
   4   3  -1      916.39      861.53     24.63 o 
   5   3  -1     8163.71     8108.26    136.21 o 
   6   3  -1      602.59      586.99     17.20 o 
   7   3  -1     1313.42     1266.09     24.10 o 
   8   3  -1     1707.77     1700.94     29.38 o 
   9   3  -1       92.23       89.69      8.58 o 
  10   3  -1     1442.97     1497.40     27.94 o 
  11   3  -1      620.09      612.26     24.58 o 
  12   3  -1      224.06      194.56     17.05 o 
  13   3  -1       73.87       87.09     14.38 o 
  14   3  -1        8.83       20.47     12.25 o 
  15   3  -1      114.92      107.64     17.82 o 
  16   3  -1       32.99        8.66     13.96 o 
  17   3  -1      378.68      451.03     33.82 o 
  18   3  -1      106.75      100.91     22.05 o 
  19   3  -1      116.55       88.77     21.71 o 
  20   3  -1       29.72        7.35     18.47 o 
  21   3  -1       15.11       20.79     26.90 o 
  22   3  -1       11.33        9.58     28.12 o 
  23   3  -1       80.70       95.33     34.97 o 
  24   3  -1       59.67      -21.80     32.15 o 
  25   3  -1        6.17       16.89     38.69 o 
   1   4  -1      233.85      242.72     13.11 o 
   2   4  -1       30.26       31.66      7.48 o 
   3   4  -1       96.29       88.78     12.70 o 
   4   4  -1       45.58       47.63     12.07 o 
   5   4  -1     1397.50     1325.73     26.84 o 
   6   4  -1      169.18      175.38     10.27 o 
   7   4  -1     2451.42     2455.39     32.09 o 
   8   4  -1        1.44        0.02      5.93 o 
   9   4  -1       64.52       61.55      8.55 o 
  10   4  -1      538.63      573.83     17.64 o 
  11   4  -1       75.20       72.17      9.47 o 
  12   4  -1      496.19      493.00     21.62 o 
  13   4  -1      411.67      454.83     26.12 o 
  14   4  -1       38.91       33.13     13.18 o 
  15   4  -1       34.13       18.15     14.03 o 
  16   4  -1       42.17       60.37     16.08 o 
  17   4  -1      340.88      349.77     55.59 o 
  18   4  -1      643.89      587.59     54.14 o 
  19   4  -1      144.92      180.36     37.77 o 
  20   4  -1       24.75       36.46     30.19 o 
  21   4  -1        1.90       35.39     29.23 o 
  22   4  -1       29.07       14.79     34.87 o 
  23   4  -1       34.38       38.24     29.35 o 
  24   4  -1        1.43      -40.46     26.97 o 
   1   5  -1     1178.52     1275.93     28.96 o 
   2   5  -1     2279.03     2350.40     38.46 o 
   3   5  -1      649.44      628.35     21.64 o 
   4   5  -1      758.81      758.32     23.39 o 
   5   5  -1      506.33      567.96     17.50 o 
   6   5  -1      611.78      604.03     18.01 o 
   7   5  -1     1411.20     1469.28     49.30 o 
   8   5  -1     2096.43     2055.33     32.06 o 
   9   5  -1      961.68      978.49     23.47 o 
  10   5  -1      723.19      731.15     33.86 o 
  11   5  -1      155.86      177.55     16.40 o 
  12   5  -1       12.17       35.98     13.51 o 
  13   5  -1      304.83      363.74     39.15 o 
  14   5  -1        2.40       12.07     22.63 o 
  15   5  -1       43.15       20.09     23.16 o 
  16   5  -1       91.08       96.38     28.41 o 
  17   5  -1      105.23      119.80     33.51 o 
  18   5  -1      133.39      134.48     42.78 o 
  19   5  -1      140.09       80.21     32.45 o 
  20   5  -1      141.14      170.62     40.02 o 
  21   5  -1       10.46       38.28     33.22 o 
  22   5  -1       12.19       38.58     38.14 o 
  23   5  -1        8.95       59.49     35.26 o 
  24   5  -1        9.37      -13.04     40.05 o 
   1   6  -1      612.04      633.74     26.83 o 
   2   6  -1     1316.14     1456.19     39.21 o 
   3   6  -1       81.28       70.99     14.26 o 
   4   6  -1      941.82      863.60     27.16 o 
   5   6  -1     1624.42     1716.26     37.18 o 
   6   6  -1      427.42      427.77     17.90 o 
   7   6  -1      154.62      138.25     12.40 o 
   8   6  -1      212.83      225.73     14.49 o 
   9   6  -1      137.53      150.67     15.80 o 
  10   6  -1       23.54       31.49     15.57 o 
  11   6  -1      185.97      169.18     42.71 o 
  12   6  -1       50.81       38.32     23.89 o 
  13   6  -1       36.48       10.31     26.97 o 
  14   6  -1        7.82       21.64     22.88 o 
  15   6  -1       96.48       55.58     28.66 o 
  16   6  -1      176.09      116.67     34.23 o 
  17   6  -1      140.42       84.52     38.96 o 
  18   6  -1       78.67       80.03     35.42 o 
  19   6  -1       41.29       23.73     31.06 o 
  20   6  -1       66.08       52.38     30.42 o 
  21   6  -1       28.24      -16.48     24.95 o 
  22   6  -1        3.23        5.23     28.75 o 
  23   6  -1        4.07        0.41     49.58 o 
   1   7  -1      447.32      416.98     25.83 o 
   2   7  -1      177.90      147.48     15.65 o 
   3   7  -1      480.99      502.33     24.05 o 
   4   7  -1      383.22      421.52     22.90 o 
   5   7  -1      244.06      309.79     25.17 o 
   6   7  -1      597.05      595.70     38.63 o 
   7   7  -1      470.10      487.46     24.84 o 
   8   7  -1       38.45       29.64     12.27 o 
   9   7  -1      141.88       95.63     19.71 o 
  10   7  -1      291.36      308.96     28.95 o 
  11   7  -1      144.53      153.69     30.80 o 
  12   7  -1      206.27      232.18     35.61 o 
  13   7  -1      267.41      261.67     39.42 o 
  14   7  -1       13.26        8.99     24.09 o 
  15   7  -1      143.38      124.37     33.84 o 
  16   7  -1       84.32      104.68     54.76 o 
  17   7  -1        7.29        3.91     27.62 o 
  18   7  -1       15.28       12.23     29.56 o 
  19   7  -1       19.74      -17.26     28.71 o 
  20   7  -1       91.41      121.38     50.95 o 
  21   7  -1       97.64      107.32     39.44 o 
  22   7  -1       22.72       19.67     31.04 o 
   1   8  -1      254.21      253.67     28.97 o 
   2   8  -1       23.03       23.35     13.83 o 
   3   8  -1      144.21      104.62     15.73 o 
   4   8  -1       93.22      104.97     16.00 o 
   5   8  -1      210.15      225.35     20.33 o 
   6   8  -1      170.06      185.73     39.28 o 
   7   8  -1      115.92      128.61     20.61 o 
   8   8  -1       56.22       62.54     15.08 o 
   9   8  -1      104.70       92.80     32.71 o 
  10   8  -1      135.29      126.94     30.05 o 
  11   8  -1      325.41      403.77     44.41 o 
  12   8  -1      180.23      151.76     33.98 o 
  13   8  -1       43.42       48.60     26.57 o 
  14   8  -1       19.36        2.65     22.23 o 
  15   8  -1       95.70       65.07     31.19 o 
  16   8  -1       66.05      100.74     69.20 o 
  17   8  -1        8.80       24.03     41.14 o 
  18   8  -1        1.19       50.03     31.18 o 
  19   8  -1        2.34       13.74     32.66 o 
  20   8  -1       39.54       58.28     36.69 o 
  21   8  -1       22.10       40.54     39.85 o 
   1   9  -1      353.89      429.31     40.41 o 
   2   9  -1       86.97       78.17     17.85 o 
   3   9  -1       43.72       69.87     17.35 o 
   4   9  -1      146.45      145.70     26.01 o 
   5   9  -1       76.57      109.33     18.22 o 
   6   9  -1      160.30      147.42     24.22 o 
   7   9  -1       67.82       72.44     16.63 o 
   8   9  -1       11.25        4.01     15.36 o 
   9   9  -1       80.56      119.98     40.05 o 
  10   9  -1      129.52      108.19     31.15 o 
  11   9  -1        4.26       22.88     24.96 o 
  12   9  -1        9.38        7.54     24.46 o 
  13   9  -1       20.29       25.37     27.67 o 
  14   9  -1       14.62       40.01     29.00 o 
  15   9  -1       23.64       66.15     36.51 o 
  16   9  -1       24.59       29.94     29.62 o 
  17   9  -1        5.91        8.70     27.74 o 
  18   9  -1        0.43      -12.63     31.04 o 
  19   9  -1        3.44       26.35     36.36 o 
   1  10  -1       34.17       26.03     21.34 o 
   2  10  -1       19.03        6.14     18.10 o 
   3  10  -1        3.93       -3.64     14.37 o 
   4  10  -1       80.63       55.28     18.62 o 
   5  10  -1      238.28      282.27     34.66 o 
   6  10  -1       13.32        9.44     14.04 o 
   7  10  -1       22.91       26.42     19.16 o 
   8  10  -1       14.83       26.38     27.79 o 
   9  10  -1      140.45      153.57     34.75 o 
  10  10  -1       52.59       45.08     67.02 o 
  11  10  -1       86.60       79.48     32.26 o 
  12  10  -1       16.28       20.99     28.77 o 
  13  10  -1       16.30       17.81     29.44 o 
  14  10  -1       19.61       47.20     33.58 o 
  15  10  -1       14.36       -4.66     25.70 o 
  16  10  -1       23.49       13.51     32.06 o 
  17  10  -1       28.60       77.37     41.08 o 
  18  10  -1        3.66       33.80     34.43 o 
   1  11  -1       27.22        3.91     22.31 o 
   2  11  -1        7.23        6.09     21.15 o 
   3  11  -1      205.79      102.08     40.12 o 
   4  11  -1        2.92       -1.97     14.34 o 
   5  11  -1       12.64       -1.23     15.89 o 
   6  11  -1       36.42       51.34     32.52 o 
   7  11  -1       13.83        7.25     25.22 o 
   8  11  -1       19.08       16.05     25.01 o 
   9  11  -1       92.22      123.12     37.74 o 
  10  11  -1       41.80       33.57     28.27 o 
  11  11  -1       17.90       12.89     25.57 o 
  12  11  -1       10.23       15.98     29.04 o 
  13  11  -1       30.87       60.03     34.40 o 
  14  11  -1        3.92       37.74     35.76 o 
  15  11  -1       46.37       67.73     37.94 o 
  16  11  -1        9.89       14.91     44.68 o 
   1  12  -1       21.06       11.69     26.45 o 
   2  12  -1       89.09       92.66     33.24 o 
   3  12  -1       77.20       35.92     27.29 o 
   4  12  -1       21.90       13.45     25.49 o 
   5  12  -1       27.31       -0.20     25.64 o 
   6  12  -1       69.83       53.86     47.47 o 
   7  12  -1       11.25       31.57     35.42 o 
   8  12  -1       11.73        8.69     26.57 o 
   9  12  -1        5.95       12.27     27.36 o 
  10  12  -1       21.86       26.10     29.66 o 
  11  12  -1       26.40       21.40     31.34 o 
  12  12  -1        4.91       18.73     29.09 o 
  13  12  -1        1.55       16.44     32.09 o 
   1  13  -1        0.74       20.91     27.84 o 
   2  13  -1        6.24       12.56     29.17 o 
   3  13  -1       22.68       34.25     31.12 o 
   4  13  -1       20.18       14.89     38.89 o 
   5  13  -1        0.42       29.96     38.52 o 
   6  13  -1       22.59       12.65     43.17 o 
   7  13  -1       12.27       34.33     44.68 o 
   8  13  -1       21.19        3.27     45.77 o 
   9  13  -1        6.04        0.37     32.89 o 
  10  13  -1        4.89       27.30     34.87 o 
   1  14  -1        0.89       -0.51     30.88 o 
   2  14  -1        1.67      -16.49     29.34 o 
   3  14  -1       12.52      -13.43     46.93 o 
   4  14  -1        0.06       21.09     42.72 o 
   2   0   0     3146.16     3335.75     50.36 o 
   4   0   0    59444.33    62070.92    350.08 o 
   6   0   0    31244.15    29667.49    554.34 o 
   8   0   0     3962.30     3637.87     61.53 o 
  10   0   0     4975.19     4491.33     97.20 o 
  12   0   0     1833.02     1789.75     55.44 o 
  14   0   0        0.68       -2.83     13.91 o 
  16   0   0      227.81      193.14     28.14 o 
  18   0   0        0.84        0.79     26.97 o 
  20   0   0       18.22       22.34     22.88 o 
  22   0   0        0.11       16.35     27.79 o 
  24   0   0       10.74       34.87     29.97 o 
   0   1   0    10864.48    10184.39     90.52 o 
   1   1   0     4295.20     3997.01    129.84 o 
   2   1   0     5319.21     4967.48     49.29 o 
   3   1   0     8165.85     8504.65    105.91 o 
   4   1   0     9379.00     9158.61     63.28 o 
   5   1   0    38997.59    40035.10    532.04 o 
   6   1   0       77.98       57.22      7.89 o 
   7   1   0       86.09       77.04      8.96 o 
   8   1   0     8652.86     8537.50     68.33 o 
   9   1   0     7656.32     7428.99     99.37 o 
  10   1   0    11971.60    11931.53    131.94 o 
  11   1   0     1971.41     2034.75     39.81 o 
  12   1   0     5305.27     5241.16     72.20 o 
  13   1   0      191.20      199.90     17.31 o 
  14   1   0      348.84      352.29     22.29 o 
  15   1   0      426.47      408.49     24.53 o 
  16   1   0      107.79      121.80     17.82 o 
  17   1   0      159.31      149.18     19.85 o 
  18   1   0      323.89      354.23     26.43 o 
  19   1   0      146.65      159.15     23.36 o 
  20   1   0        0.35      -11.63     15.11 o 
  21   1   0        0.52       -9.93     15.96 o 
  22   1   0        0.68       34.45     20.02 o 
  23   1   0        4.14       12.43     18.87 o 
  24   1   0        0.61      -17.26     17.84 o 
  25   1   0        2.17      -22.64     25.61 o 
   0   2   0    17828.23    17215.93    149.60 o 
   1   2   0     7955.82     7477.27     98.74 o 
   2   2   0    12544.33    11581.04    101.00 o 
   3   2   0     7073.39     7163.23     88.76 o 
   4   2   0      166.70      134.24     24.19 o 
   5   2   0     3598.50     3760.89     62.81 o 
   6   2   0       78.99       66.15      8.31 o 
   7   2   0     1516.00     1517.26     28.50 o 
   8   2   0       39.27       23.47      7.96 o 
   9   2   0     2373.91     2276.49     69.93 o 
  10   2   0      803.39      828.02     31.80 o 
  11   2   0     2124.95     2131.51     41.26 o 
  12   2   0     2686.46     2706.28     48.08 o 
  13   2   0      399.21      469.20     23.95 o 
  14   2   0      246.01      192.42     18.14 o 
  15   2   0      266.14      238.65     24.93 o 
  16   2   0      433.88      512.61     28.09 o 
  17   2   0     1737.92     1777.46     47.95 o 
  18   2   0      478.50      500.54     34.15 o 
  19   2   0        5.67       26.87     17.53 o 
  20   2   0      148.86      122.23     23.12 o 
  21   2   0      238.63      302.36     34.15 o 
  22   2   0       33.54       26.36     20.79 o 
  23   2   0       22.13       -7.41     18.39 o 
  24   2   0        0.45        9.18     20.25 o 
  25   2   0        4.47        9.71     42.23 o 
   0   3   0    21725.84    22406.37    129.98 o 
   1   3   0      332.52      298.77     12.71 o 
   2   3   0     8669.24     8319.71     74.64 o 
   3   3   0     2056.18     1978.72     28.99 o 
   4   3   0       34.46       42.01      6.31 o 
   5   3   0      717.12      728.40     21.13 o 
   6   3   0     1878.37     1795.91     27.03 o 
   7   3   0      612.83      628.71     17.64 o 
   8   3   0     1627.17     1597.52     40.93 o 
   9   3   0      291.60      319.21     17.68 o 
  10   3   0     1060.30     1032.54     51.95 o 
  11   3   0       35.22       15.45     10.06 o 
  12   3   0      206.95      200.98     17.11 o 
  13   3   0        1.84       -2.76      9.41 o 
  14   3   0      720.39      731.31     29.58 o 
  15   3   0        1.17      -11.67     11.25 o 
  16   3   0      122.27       95.98     17.59 o 
  17   3   0        1.07       15.61     14.52 o 
  18   3   0       46.61       46.30     19.39 o 
  19   3   0      373.98      368.07     32.20 o 
  20   3   0      192.46      167.22     28.62 o 
  21   3   0      120.80      142.62     25.68 o 
  22   3   0       58.48       44.86     22.65 o 
  23   3   0       42.35       39.23     35.42 o 
  24   3   0        3.70       15.80     35.42 o 
  25   3   0       21.45        0.54     34.33 o 
   0   4   0      919.13      910.66     24.97 o 
   1   4   0      818.53      770.53     18.21 o 
   2   4   0      114.08      118.80      9.47 o 
   3   4   0      288.74      323.29     13.45 o 
   4   4   0       31.35       22.12      7.41 o 
   5   4   0      838.48      856.15     20.03 o 
   6   4   0      191.99      208.88     12.19 o 
   7   4   0      542.14      522.07     17.56 o 
   8   4   0      105.05      105.35     10.79 o 
   9   4   0        3.35        3.84      7.04 o 
  10   4   0      230.70      240.32     15.01 o 
  11   4   0      232.80      239.53     15.57 o 
  12   4   0      106.89       80.27     12.50 o 
  13   4   0      548.83      581.34     28.71 o 
  14   4   0        2.82       12.00     12.22 o 
  15   4   0       59.59       32.91     13.91 o 
  16   4   0      229.65      247.92     25.73 o 
  17   4   0        0.08      -15.15     14.03 o 
  18   4   0      446.26      510.80     43.00 o 
  19   4   0       91.14       95.15     42.56 o 
  20   4   0       22.41       78.11     51.49 o 
  21   4   0       42.88       33.36     31.88 o 
  22   4   0       19.01       26.69     37.60 o 
  23   4   0       71.97       80.10     45.23 o 
  24   4   0        1.82       -3.27     34.87 o 
   0   5   0     1348.50     1442.70     51.73 o 
   1   5   0      762.33      749.80     20.38 o 
   2   5   0     1747.30     1763.42     30.21 o 
   3   5   0       22.67       15.94      7.48 o 
   4   5   0     1937.59     2039.99     37.40 o 
   5   5   0        3.77        3.08      7.09 o 
   6   5   0        3.14        3.69      6.92 o 
   7   5   0      115.09      136.74     11.66 o 
   8   5   0        0.36       -4.73      6.99 o 
   9   5   0      235.33      217.82     22.71 o 
  10   5   0       56.04       59.55     10.84 o 
  11   5   0      655.20      677.88     29.96 o 
  12   5   0      580.00      599.67     33.67 o 
  13   5   0       38.38       43.45     16.44 o 
  14   5   0      886.98      919.37     38.58 o 
  15   5   0       17.29        5.77     14.04 o 
  16   5   0        2.39       -7.29     22.78 o 
  17   5   0     1148.12     1136.77     65.66 o 
  18   5   0        3.44       18.19     22.84 o 
  19   5   0      109.65      100.44     34.98 o 
  20   5   0       62.12       45.28     30.56 o 
  21   5   0        0.30      -24.58     23.71 o 
  22   5   0       35.01       -9.95     27.57 o 
  23   5   0       14.08        1.47     30.53 o 
  24   5   0       14.63       38.69     38.14 o 
   0   6   0      757.15      729.44     36.09 o 
   1   6   0     2229.41     2328.29     37.78 o 
   2   6   0      368.33      338.89     16.86 o 
   3   6   0     1912.30     2008.19     52.96 o 
   4   6   0       69.96       94.46     14.02 o 
   5   6   0        0.76       -3.84      8.36 o 
   6   6   0       13.22       16.48      8.77 o 
   7   6   0     1163.35     1214.60     29.08 o 
   8   6   0      107.52       94.28     11.88 o 
   9   6   0        1.95       -0.62      8.94 o 
  10   6   0      846.97      802.70     25.53 o 
  11   6   0       95.70       87.26     20.97 o 
  12   6   0      393.15      380.09     31.09 o 
  13   6   0      345.77      336.06     50.96 o 
  14   6   0        1.93       -3.29     19.54 o 
  15   6   0        0.16       10.78     23.74 o 
  16   6   0       37.34       27.10     26.04 o 
  17   6   0       12.84       -4.53     23.80 o 
  18   6   0      158.06      173.08     39.93 o 
  19   6   0       57.75       79.31     32.09 o 
  20   6   0       78.35       55.75     32.96 o 
  21   6   0       26.00       31.33     30.65 o 
  22   6   0        1.13       33.84     31.96 o 
  23   6   0        6.67       16.48     35.42 o 
   0   7   0     2988.72     2997.04     73.77 o 
   1   7   0       46.13       35.00     11.51 o 
   2   7   0      302.24      312.54     18.10 o 
   3   7   0      284.04      296.88     17.55 o 
   4   7   0       90.96      109.77     24.14 o 
   5   7   0       23.98       22.16     11.25 o 
   6   7   0     1070.27     1109.26     34.54 o 
   7   7   0      418.53      434.23     21.07 o 
   8   7   0      410.34      421.96     21.76 o 
   9   7   0        5.61       16.67     12.32 o 
  10   7   0     1144.54     1142.81     37.21 o 
  11   7   0        0.60       -6.47     15.37 o 
  12   7   0       71.98       30.95     26.43 o 
  13   7   0        0.06       -0.46     20.15 o 
  14   7   0        0.10       35.50     25.34 o 
  15   7   0        0.01       24.16     24.58 o 
  16   7   0        9.44        2.63     22.85 o 
  17   7   0       59.79       32.40     27.72 o 
  18   7   0        2.54      -10.94     27.22 o 
  19   7   0       35.56       31.26     31.81 o 
  20   7   0       11.30       19.70     31.90 o 
  21   7   0       24.89      -13.15     30.00 o 
  22   7   0       49.56       -8.72     36.29 o 
   0   8   0       37.85       46.58     20.03 o 
   1   8   0       10.87       26.01     12.30 o 
   2   8   0      175.05      211.42     18.80 o 
   3   8   0        9.46       20.50     10.32 o 
   4   8   0      145.60      155.51     18.30 o 
   5   8   0      165.14      163.58     29.42 o 
   6   8   0      130.71       97.98     27.24 o 
   7   8   0       17.53       11.11     12.14 o 
   8   8   0      191.45      200.76     20.80 o 
   9   8   0        3.18       -7.35     13.41 o 
  10   8   0       84.85      107.92     23.09 o 
  11   8   0       31.22       50.97     23.89 o 
  12   8   0      103.41      136.40     32.97 o 
  13   8   0       59.96       64.42     30.18 o 
  14   8   0       14.93        3.27     25.61 o 
  15   8   0       11.59       46.86     27.23 o 
  16   8   0       20.29       22.17     25.24 o 
  17   8   0       40.23       57.44     35.19 o 
  18   8   0       81.98       95.75     36.77 o 
  19   8   0       37.56       65.47     37.87 o 
  20   8   0       13.63       26.59     35.58 o 
  21   8   0       18.13       81.15     38.06 o 
   0   9   0       13.83        2.49     16.83 o 
   1   9   0      132.19      129.56     18.79 o 
   2   9   0       81.50       69.74     15.52 o 
   3   9   0      114.35      113.68     18.13 o 
   4   9   0       47.08       16.95     13.42 o 
   5   9   0       93.23       75.98     16.95 o 
   6   9   0        4.55       -8.29     11.41 o 
   7   9   0       13.73        3.70     12.73 o 
   8   9   0        2.86       18.85     14.61 o 
   9   9   0       28.82       18.66     23.98 o 
  10   9   0       81.54       53.95     26.12 o 
  11   9   0       84.96       70.66     28.28 o 
  12   9   0      130.21      229.24     99.17 o 
  13   9   0        0.13        0.39     26.00 o 
  14   9   0        0.11       -6.79     26.04 o 
  15   9   0       50.74       98.54     53.94 o 
  16   9   0       89.57      112.41     37.83 o 
  17   9   0        4.53       -9.54     30.47 o 
  18   9   0       19.41       24.00     32.86 o 
  19   9   0        0.76       11.39     33.60 o 
  20   9   0       10.54       35.65     37.87 o 
   0  10   0      304.89      235.27     33.13 o 
   1  10   0      329.97      397.04     27.88 o 
   2  10   0      154.90      153.30     25.29 o 
   3  10   0        0.61       -2.14     15.70 o 
   4  10   0       43.47       42.08     16.26 o 
   5  10   0       25.86       13.58     14.84 o 
   6  10   0       76.88       62.03     17.60 o 
   7  10   0      120.07       97.41     22.71 o 
   8  10   0      102.88      117.77     24.08 o 
   9  10   0        2.66       14.39     22.13 o 
  10  10   0       63.31       76.53     28.08 o 
  11  10   0       23.16       13.93     25.06 o 
  12  10   0      108.82       76.01     30.71 o 
  13  10   0        2.50        3.46     26.89 o 
  14  10   0       48.84       38.36     30.11 o 
  15  10   0       96.32      209.94     44.51 o 
  16  10   0        0.20       13.74     30.77 o 
  17  10   0       39.32       57.43     34.40 o 
  18  10   0        5.25        7.62     33.36 o 
   0  11   0        0.43        3.31     31.60 o 
   1  11   0        5.48        0.32     15.80 o 
   2  11   0        5.38        1.37     17.04 o 
   3  11   0        2.75        3.66     17.03 o 
   4  11   0       17.56       25.64     18.42 o 
   5  11   0       43.24       34.98     16.12 o 
   6  11   0        2.33        5.88     15.34 o 
   7  11   0       14.73       13.59     20.97 o 
   8  11   0       96.77       96.92     32.36 o 
   9  11   0       97.72      111.72     38.14 o 
  10  11   0        3.42        5.16     25.99 o 
  11  11   0        0.14       -1.72     23.74 o 
  12  11   0       38.54       51.05     32.54 o 
  13  11   0        1.72       39.79     30.64 o 
  14  11   0        5.55       20.80     31.31 o 
  15  11   0        9.63       30.38     32.58 o 
  16  11   0        8.59       -1.02     33.57 o 
   0  12   0       15.15       -4.90     31.60 o 
   1  12   0       30.53       23.37     27.45 o 
   2  12   0        0.90       19.52     19.34 o 
   3  12   0      178.05      191.50     29.72 o 
   4  12   0        3.42        8.12     17.79 o 
   5  12   0       27.71       18.39     20.42 o 
   6  12   0        0.14      -21.89     24.84 o 
   7  12   0        0.55        0.08     26.05 o 
   8  12   0        3.80        6.58     27.88 o 
   9  12   0      124.17       61.37     32.35 o 
  10  12   0        7.00       12.19     28.50 o 
  11  12   0        7.36      -14.88     26.45 o 
  12  12   0        2.30       -4.03     34.33 o 
  13  12   0        2.87       12.11     30.86 o 
   0  13   0       14.24       -3.27     35.42 o 
   1  13   0        0.86       -3.53     28.70 o 
   2  13   0        0.02        4.36     28.22 o 
   3  13   0       33.79       43.28     29.91 o 
   4  13   0        0.34       37.84     21.94 o 
   5  13   0        4.27       -4.96     25.01 o 
   6  13   0       25.81       17.44     39.78 o 
   7  13   0       31.26       24.52     45.77 o 
   8  13   0        3.96       10.90     40.87 o 
   9  13   0        8.86       -3.27     44.68 o 
  10  13   0        0.00      -45.77     38.69 o 
   0  14   0        7.23       -2.18     47.95 o 
   1  14   0       26.35       33.36     34.51 o 
   2  14   0        4.48       29.19     35.13 o 
   3  14   0        2.12        5.77     32.17 o 
   4  14   0        0.16       20.24     30.81 o 
   2   0   1     6766.51     6907.97     70.38 o 
   4   0   1    11706.30    11941.26    142.35 o 
   6   0   1    26118.29    25557.42    145.17 o 
   8   0   1     5070.89     5264.38     74.50 o 
  10   0   1     1098.58     1067.05     39.20 o 
  12   0   1      733.83      807.65     38.48 o 
  14   0   1      151.64      160.31     23.29 o 
  16   0   1      506.58      502.75     38.61 o 
  18   0   1      305.99      325.89     45.78 o 
  20   0   1       14.03       33.78     22.88 o 
  22   0   1       84.21       84.46     35.96 o 
  24   0   1        8.64       23.43     29.97 o 
   1   1   1     2343.81     2291.32     35.98 o 
   2   1   1      857.47      795.44     27.86 o 
   3   1   1      611.07      542.99     24.56 o 
   4   1   1    12128.03    12608.68     94.20 o 
   5   1   1    13816.19    13419.68    136.65 o 
   6   1   1    13843.84    13887.99     76.12 o 
   7   1   1     1465.17     1497.07     27.20 o 
   8   1   1     1431.29     1440.80     28.51 o 
   9   1   1      755.61      776.22     22.73 o 
  10   1   1       30.51       23.54      8.79 o 
  11   1   1     2470.15     2452.05     43.14 o 
  12   1   1      723.00      662.26     24.89 o 
  13   1   1     1246.30     1335.50     35.55 o 
  14   1   1       92.43      160.24     17.10 o 
  15   1   1      371.82      400.85     24.17 o 
  16   1   1      492.36      477.63     27.15 o 
  17   1   1       29.95       35.29     15.62 o 
  18   1   1       43.23       60.83     24.74 o 
  19   1   1      208.73      212.20     28.39 o 
  20   1   1      128.74      120.99     49.86 o 
  21   1   1      112.94       92.59     22.77 o 
  22   1   1       78.95       55.58     21.58 o 
  23   1   1        0.78      -12.30     17.28 o 
  24   1   1       43.70       62.30     24.19 o 
  25   1   1       26.49       41.56     23.96 o 
   1   2   1     4379.09     4388.17     74.31 o 
   2   2   1     8126.46     7725.34     52.62 o 
   3   2   1      272.04      301.57     13.03 o 
   4   2   1     7168.66     6734.06     86.17 o 
   5   2   1     1142.12     1126.51     25.75 o 
   6   2   1     1897.18     1875.97     29.11 o 
   7   2   1     3558.69     3419.39     41.45 o 
   8   2   1     3362.57     3360.30     50.81 o 
   9   2   1      198.57      241.63     17.43 o 
  10   2   1       93.54      105.77     12.27 o 
  11   2   1      637.21      706.06     24.87 o 
  12   2   1     1634.23     1630.90     51.34 o 
  13   2   1      382.74      377.06     22.18 o 
  14   2   1      226.19      236.93     30.60 o 
  15   2   1      925.06      929.03     40.53 o 
  16   2   1       10.09       -4.71     13.67 o 
  17   2   1       58.33       60.47     17.97 o 
  18   2   1      497.48      539.85     45.41 o 
  19   2   1       24.67        9.93     14.25 o 
  20   2   1        3.49       19.50     15.12 o 
  21   2   1      146.09      137.07     26.53 o 
  22   2   1        9.56       21.86     18.72 o 
  23   2   1       30.24       34.13     21.15 o 
  24   2   1      125.12       86.32     56.67 o 
  25   2   1        3.28      -22.28     19.50 o 
   1   3   1      269.50      255.67     13.03 o 
   2   3   1    15371.55    15871.76     79.35 o 
   3   3   1     4202.43     4226.52     54.89 o 
   4   3   1      923.32      906.63     17.72 o 
   5   3   1     8180.28     7994.18     54.93 o 
   6   3   1      610.77      573.66     17.58 o 
   7   3   1     1298.38     1290.42     28.31 o 
   8   3   1     1721.15     1680.88     38.48 o 
   9   3   1       80.61       78.46     11.14 o 
  10   3   1     1426.38     1482.57     34.65 o 
  11   3   1      634.58      588.34     23.93 o 
  12   3   1      228.87      224.80     17.75 o 
  13   3   1       74.08      104.69     15.21 o 
  14   3   1        8.60       22.86     11.59 o 
  15   3   1      118.96      105.88     25.86 o 
  16   3   1       33.06       37.51     15.72 o 
  17   3   1      376.47      394.27     38.59 o 
  18   3   1      106.40      113.97     23.78 o 
  19   3   1      122.06      102.28     32.53 o 
  20   3   1       29.84       32.26     16.65 o 
  21   3   1       16.24       46.74     20.29 o 
  22   3   1       11.87       -4.35     16.21 o 
  23   3   1       81.51       91.72     36.24 o 
  24   3   1       59.46       60.82     24.82 o 
  25   3   1        6.13      -42.50     28.33 o 
   1   4   1      238.27      242.53     11.86 o 
   2   4   1       29.70       36.02      7.34 o 
   3   4   1      105.37       93.55      9.40 o 
   4   4   1       45.74       64.83      8.77 o 
   5   4   1     1374.62     1277.78     37.62 o 
   6   4   1      172.68      170.08     12.12 o 
   7   4   1     2421.78     2453.55     37.36 o 
   8   4   1        1.66       11.66      8.09 o 
   9   4   1       69.63       72.10     12.50 o 
  10   4   1      539.03      554.23     22.02 o 
  11   4   1       70.76       71.38     12.96 o 
  12   4   1      493.87      517.80     24.91 o 
  13   4   1      413.50      436.52     37.63 o 
  14   4   1       39.03       44.81     15.33 o 
  15   4   1       33.29       41.52     16.85 o 
  16   4   1       41.39       14.64     14.42 o 
  17   4   1      339.36      339.78     30.06 o 
  18   4   1      649.08      557.05     36.93 o 
  19   4   1      139.24      206.02     26.56 o 
  20   4   1       24.19        5.20     14.54 o 
  21   4   1        1.98       -2.38     14.65 o 
  22   4   1       28.99       17.98     29.97 o 
  23   4   1       34.31       44.68     35.96 o 
  24   4   1        1.52       57.21     38.69 o 
   1   5   1     1173.28     1243.50     25.87 o 
   2   5   1     2258.37     2354.23     35.22 o 
   3   5   1      638.03      675.86     30.07 o 
   4   5   1      756.67      729.26     21.25 o 
   5   5   1      512.86      552.09     19.36 o 
   6   5   1      631.50      651.00     19.41 o 
   7   5   1     1387.57     1411.85     31.04 o 
   8   5   1     2109.24     2060.63     38.74 o 
   9   5   1      934.89      901.14     26.65 o 
  10   5   1      715.30      764.36     25.17 o 
  11   5   1      163.94      163.35     15.32 o 
  12   5   1       12.27       18.44     10.55 o 
  13   5   1      304.15      287.98     19.78 o 
  14   5   1        1.97       13.98     14.03 o 
  15   5   1       43.49       37.08     14.79 o 
  16   5   1       89.59       84.98     20.96 o 
  17   5   1      106.99       81.39     21.88 o 
  18   5   1      132.42      151.88     25.73 o 
  19   5   1      136.28      130.61     32.46 o 
  20   5   1      138.23      170.60     39.91 o 
  21   5   1        9.90      -10.31     26.69 o 
  22   5   1       11.80       -3.02     29.15 o 
  23   5   1        9.46        5.45     30.51 o 
  24   5   1        9.33       -8.72     36.51 o 
   1   6   1      609.12      661.08     25.00 o 
   2   6   1     1299.05     1428.51     36.80 o 
   3   6   1       81.62       62.39     10.91 o 
   4   6   1      949.73      850.05     24.89 o 
   5   6   1     1623.77     1700.23     42.84 o 
   6   6   1      420.03      411.75     17.99 o 
   7   6   1      160.85      186.70     15.00 o 
   8   6   1      210.85      201.00     15.97 o 
   9   6   1      131.67      133.09     14.23 o 
  10   6   1       21.15       23.75     10.73 o 
  11   6   1      183.77      168.52     17.56 o 
  12   6   1       50.82       58.21     13.32 o 
  13   6   1       38.01       39.57     15.24 o 
  14   6   1        8.40       19.77     14.57 o 
  15   6   1       96.48      135.78     44.41 o 
  16   6   1      181.52      147.22     34.68 o 
  17   6   1      140.47      145.45     34.67 o 
  18   6   1       75.86       69.44     29.96 o 
  19   6   1       41.99       61.49     32.34 o 
  20   6   1       68.08       97.08     38.80 o 
  21   6   1       27.21        9.37     48.49 o 
  22   6   1        3.03       11.43     30.53 o 
  23   6   1        3.96       -9.81     34.33 o 
   1   7   1      446.62      420.67     20.40 o 
   2   7   1      177.94      156.42     14.69 o 
   3   7   1      481.86      461.47     25.42 o 
   4   7   1      392.45      423.75     20.83 o 
   5   7   1      242.95      221.21     16.94 o 
   6   7   1      604.46      588.28     28.06 o 
   7   7   1      470.23      466.83     22.61 o 
   8   7   1       33.90        8.12     10.47 o 
   9   7   1      140.91      111.04     15.14 o 
  10   7   1      291.55      300.73     20.18 o 
  11   7   1      141.62      140.18     16.40 o 
  12   7   1      208.42      217.00     27.94 o 
  13   7   1      269.11      304.99     32.30 o 
  14   7   1       13.08       11.11     23.25 o 
  15   7   1      146.55      106.50     31.60 o 
  16   7   1       84.89       47.06     39.50 o 
  17   7   1        6.86       20.39     27.23 o 
  18   7   1       14.36       28.72     29.11 o 
  19   7   1       19.43       13.35     30.32 o 
  20   7   1       94.22      103.66     40.62 o 
  21   7   1       97.23      107.61     41.51 o 
  22   7   1       22.22       24.04     39.23 o 
   1   8   1      254.94      275.20     19.06 o 
   2   8   1       24.19       18.48     10.81 o 
   3   8   1      146.48      116.05     14.94 o 
   4   8   1       88.58       87.35     14.25 o 
   5   8   1      214.63      226.58     18.81 o 
   6   8   1      176.14      157.43     25.24 o 
   7   8   1      118.97       92.21     20.10 o 
   8   8   1       52.69       62.02     16.00 o 
   9   8   1      103.53      110.56     22.89 o 
  10   8   1      139.82      131.32     20.09 o 
  11   8   1      324.29      328.43     31.98 o 
  12   8   1      180.99      206.73     28.08 o 
  13   8   1       43.04       62.57     28.16 o 
  14   8   1       19.13       18.48     25.36 o 
  15   8   1       94.34       56.52     30.61 o 
  16   8   1       65.62       71.63     31.55 o 
  17   8   1        8.60       -1.66     26.55 o 
  18   8   1        1.44        6.23     30.82 o 
  19   8   1        2.48       41.34     33.64 o 
  20   8   1       38.53      -19.44     30.51 o 
  21   8   1       22.20       19.71     37.13 o 
   1   9   1      355.61      392.50     27.13 o 
   2   9   1       85.98       63.74     14.52 o 
   3   9   1       43.61       50.36     13.41 o 
   4   9   1      144.59      135.05     17.17 o 
   5   9   1       74.48       91.59     15.75 o 
   6   9   1      156.41      148.15     24.47 o 
   7   9   1       67.49       49.45     16.71 o 
   8   9   1       12.27       11.95     14.16 o 
   9   9   1       82.50      112.66     20.17 o 
  10   9   1      129.16      105.37     24.89 o 
  11   9   1        4.38       12.57     19.11 o 
  12   9   1       10.10       31.21     25.61 o 
  13   9   1       20.56       40.62     27.38 o 
  14   9   1       14.06       25.02     27.06 o 
  15   9   1       22.87       20.00     28.27 o 
  16   9   1       24.51       24.33     30.41 o 
  17   9   1        6.57       23.80     30.44 o 
  18   9   1        0.38       -1.49     31.78 o 
  19   9   1        3.15       -4.94     32.92 o 
   1  10   1       34.59       31.20     15.97 o 
   2  10   1       19.08       21.41     14.95 o 
   3  10   1        4.10        0.88     12.26 o 
   4  10   1       80.82       88.16     16.97 o 
   5  10   1      234.15      222.61     33.00 o 
   6  10   1       13.61       28.55     15.97 o 
   7  10   1       22.51       24.15     15.98 o 
   8  10   1       14.66       11.84     15.65 o 
   9  10   1      143.23      158.41     27.61 o 
  10  10   1       52.79       20.53     21.19 o 
  11  10   1       85.24       98.89     34.33 o 
  12  10   1       16.46       29.38     26.28 o 
  13  10   1       16.32       24.40     26.05 o 
  14  10   1       20.32       -7.31     25.79 o 
  15  10   1       14.83       46.04     31.33 o 
  16  10   1       24.01       52.53     33.57 o 
  17  10   1       27.60       70.36     36.19 o 
  18  10   1        3.62      -22.44     31.54 o 
   1  11   1       27.31        1.43     15.67 o 
   2  11   1        7.11       -4.10     14.68 o 
   3  11   1      207.72      250.71     26.12 o 
   4  11   1        3.04       16.17     18.80 o 
   5  11   1       11.90        3.63     18.46 o 
   6  11   1       36.26       31.27     17.92 o 
   7  11   1       13.65       46.61     18.01 o 
   8  11   1       19.15       33.10     16.98 o 
   9  11   1       94.21      115.95     32.34 o 
  10  11   1       42.04       12.00     28.77 o 
  11  11   1       17.38       42.46     31.49 o 
  12  11   1       10.52       31.73     30.11 o 
  13  11   1       30.69       43.43     31.96 o 
  14  11   1        4.20       15.66     31.02 o 
  15  11   1       46.11       78.57     38.84 o 
  16  11   1        9.54        5.30     30.71 o 
   1  12   1       21.07        7.59     16.65 o 
   2  12   1       88.49       88.17     20.78 o 
   3  12   1       77.72       92.70     26.04 o 
   4  12   1       22.46       56.39     24.01 o 
   5  12   1       26.98       14.23     20.15 o 
   6  12   1       70.47       66.11     24.33 o 
   7  12   1       11.28        5.17     19.64 o 
   8  12   1       11.45       17.52     30.04 o 
   9  12   1        5.68       -1.63     39.78 o 
  10  12   1       21.80       36.47     30.95 o 
  11  12   1       27.06      -12.10     30.47 o 
  12  12   1        4.98       30.87     34.28 o 
  13  12   1        1.56       25.13     31.68 o 
   1  13   1        0.73        5.00     20.93 o 
   2  13   1        6.34       12.62     21.79 o 
   3  13   1       22.69       41.24     24.13 o 
   4  13   1       19.92       22.89     22.46 o 
   5  13   1        0.45       -6.49     20.22 o 
   6  13   1       22.86       13.36     23.46 o 
   7  13   1       12.37        7.63     46.86 o 
   8  13   1       20.81       27.79     45.77 o 
   9  13   1        6.02       24.52     51.76 o 
  10  13   1        4.99      -22.34     40.32 o 
   1  14   1        0.87       -3.69     33.07 o 
   2  14   1        1.65       25.86     28.44 o 
   3  14   1       12.56       38.07     24.95 o 
   4  14   1        0.05       -4.79     24.08 o 
   2   0   2     1841.43     1815.62     36.40 o 
   4   0   2     3012.38     2800.12     37.16 o 
   6   0   2      496.58      437.37     19.63 o 
   8   0   2     3081.26     3194.93     57.36 o 
  10   0   2     3108.37     3254.48     94.27 o 
  12   0   2      688.68      664.06     34.81 o 
  14   0   2        4.97        4.12     14.06 o 
  16   0   2      440.28      442.56     49.05 o 
  18   0   2      126.21      130.23     33.24 o 
  20   0   2      108.32       63.75     28.33 o 
  22   0   2       14.72      -11.99     19.62 o 
  24   0   2       24.27      -16.89     24.52 o 
   0   1   2    18833.25    18867.27    299.72 o 
   2   1   2      852.21      780.12     34.39 o 
   3   1   2     1790.24     1785.37     29.08 o 
   4   1   2      368.34      364.68     12.65 o 
   5   1   2     2423.50     2263.75     31.18 o 
   6   1   2      357.58      357.03     10.88 o 
   7   1   2      494.34      494.25     15.62 o 
   8   1   2      102.07      122.09     12.19 o 
   9   1   2      992.13     1060.67     25.90 o 
  10   1   2       12.43        2.42      7.42 o 
  11   1   2     2494.48     2576.53     49.10 o 
  12   1   2      166.77      178.32     15.89 o 
  13   1   2      132.29      143.71     15.55 o 
  14   1   2      341.99      394.29     23.05 o 
  15   1   2      264.58      233.67     23.48 o 
  16   1   2       33.02       50.06     16.49 o 
  17   1   2      174.54      146.43     21.28 o 
  18   1   2       46.23      114.93     22.10 o 
  19   1   2        6.61        1.68     11.88 o 
  20   1   2      119.77      128.91     25.52 o 
  21   1   2       76.05       68.70     21.54 o 
  22   1   2       13.83       27.58     18.61 o 
  23   1   2        4.77       -3.38     16.73 o 
  24   1   2       18.87       15.29     25.61 o 
  25   1   2        7.77      -11.58     19.07 o 
   0   2   2    17461.99    18085.76    172.42 o 
   1   2   2    23101.13    23562.10    164.06 o 
   2   2   2       24.90       32.25      5.65 o 
   3   2   2      852.61      873.71     29.86 o 
   4   2   2     4356.11     4173.96     62.55 o 
   5   2   2      977.34      968.28     24.65 o 
   6   2   2      932.04      905.81     22.98 o 
   7   2   2      675.96      640.35     32.43 o 
   8   2   2      252.96      231.03     12.97 o 
   9   2   2      293.92      275.80     14.95 o 
  10   2   2      498.84      536.22     20.20 o 
  11   2   2      752.60      720.33     31.90 o 
  12   2   2      440.94      482.99     23.37 o 
  13   2   2      577.03      597.84     25.93 o 
  14   2   2      479.88      490.42     29.86 o 
  15   2   2      109.70      118.14     19.73 o 
  16   2   2      315.77      317.61     27.61 o 
  17   2   2       74.78       89.53     35.15 o 
  18   2   2      107.23      160.21     22.83 o 
  19   2   2       55.72       64.39     23.70 o 
  20   2   2       44.33       36.58     17.71 o 
  21   2   2        9.39        0.41     15.43 o 
  22   2   2        8.23        5.58     17.80 o 
  23   2   2        0.69       22.72     19.07 o 
  24   2   2        5.93       20.50     21.07 o 
  25   2   2       43.17       46.94     30.79 o 
   0   3   2     1779.66     1802.81     68.02 o 
   1   3   2    16755.99    17057.59    333.01 o 
   2   3   2     8435.71     8227.13    116.38 o 
   3   3   2     2911.26     2828.81     33.57 o 
   4   3   2      569.00      556.84     16.92 o 
   5   3   2      595.52      587.62     16.45 o 
   6   3   2      338.57      356.62     15.14 o 
   7   3   2      456.54      461.06     18.41 o 
   8   3   2      262.18      256.56     18.18 o 
   9   3   2      877.16      864.41     37.94 o 
  10   3   2      951.65      921.40     32.54 o 
  11   3   2      565.48      570.38     34.46 o 
  12   3   2      403.62      407.28     21.19 o 
  13   3   2     1415.19     1502.15     45.39 o 
  14   3   2      103.55       65.42     15.90 o 
  15   3   2       44.10       54.84     35.02 o 
  16   3   2       19.82       10.64     14.00 o 
  17   3   2      262.40      258.21     27.27 o 
  18   3   2      127.81      144.48     23.14 o 
  19   3   2        7.25       26.10     14.87 o 
  20   3   2       31.55       27.77     18.82 o 
  21   3   2       36.75       33.13     18.45 o 
  22   3   2       11.86       16.23     19.89 o 
  23   3   2       20.50       53.45     22.88 o 
  24   3   2        1.59       19.27     23.97 o 
  25   3   2        7.12       12.78     24.52 o 
   0   4   2     9759.80     9859.87    149.45 o 
   1   4   2       18.07       18.68      6.58 o 
   2   4   2      540.42      541.67     17.64 o 
   3   4   2     3659.50     3624.06     41.80 o 
   4   4   2      926.09      917.02     22.43 o 
   5   4   2       47.43       33.26      8.00 o 
   6   4   2      553.89      554.33     17.85 o 
   7   4   2       11.90       19.77      7.32 o 
   8   4   2      738.31      735.00     23.72 o 
   9   4   2     1003.38     1037.96     28.18 o 
  10   4   2       52.29       52.38     11.64 o 
  11   4   2      679.54      739.10     32.12 o 
  12   4   2      172.70      164.85     25.11 o 
  13   4   2      446.23      475.91     30.09 o 
  14   4   2      195.26      206.00     23.23 o 
  15   4   2       60.43       89.46     34.70 o 
  16   4   2       57.08       63.30     18.73 o 
  17   4   2      328.26      302.01     29.83 o 
  18   4   2      133.04      163.04     24.61 o 
  19   4   2       53.11       98.57     21.61 o 
  20   4   2       30.26       36.25     17.16 o 
  21   4   2        6.43      -10.25     15.97 o 
  22   4   2       31.55       20.64     43.59 o 
  23   4   2        2.85       -6.61     16.60 o 
  24   4   2        5.17      -43.32     28.88 o 
   0   5   2     3814.95     3865.80     84.20 o 
   1   5   2     2534.91     2658.34     37.54 o 
   2   5   2      298.47      345.46     16.19 o 
   3   5   2     2304.22     2378.90     37.10 o 
   4   5   2     1553.74     1555.58     31.31 o 
   5   5   2      860.73      920.38     27.91 o 
   6   5   2      685.30      695.39     21.14 o 
   7   5   2      694.76      700.67     21.66 o 
   8   5   2      438.17      436.71     23.93 o 
   9   5   2       76.37       60.08     11.27 o 
  10   5   2      291.56      299.61     19.23 o 
  11   5   2       46.77       43.26     11.89 o 
  12   5   2      145.59      146.16     15.90 o 
  13   5   2       24.57       22.31     11.53 o 
  14   5   2       21.09       25.08     13.02 o 
  15   5   2      254.99      263.54     24.50 o 
  16   5   2       10.51       17.46     17.13 o 
  17   5   2       65.02       37.05     18.88 o 
  18   5   2       18.60       24.97     16.93 o 
  19   5   2      183.04      173.49     26.74 o 
  20   5   2       11.26       11.58     17.37 o 
  21   5   2        2.96       -7.08     30.51 o 
  22   5   2        1.39        1.09     32.15 o 
  23   5   2        7.05      -10.35     33.78 o 
   0   6   2      516.72      500.62     25.78 o 
   1   6   2      562.14      556.50     17.56 o 
   2   6   2      750.48      756.81     25.77 o 
   3   6   2      214.22      188.26     14.93 o 
   4   6   2      847.20      879.45     25.83 o 
   5   6   2     1302.45     1216.36     32.81 o 
   6   6   2     1208.55     1222.12     44.39 o 
   7   6   2     1023.85      967.98     33.12 o 
   8   6   2      129.61      136.56     16.82 o 
   9   6   2        1.98        0.59      9.25 o 
  10   6   2       49.57       63.47     13.33 o 
  11   6   2      113.97      135.95     16.69 o 
  12   6   2       31.00       29.58     12.40 o 
  13   6   2       91.59       94.51     16.19 o 
  14   6   2      427.84      421.12     48.61 o 
  15   6   2      121.72      130.99     21.56 o 
  16   6   2       28.09       26.55     16.15 o 
  17   6   2       87.50       65.06     23.37 o 
  18   6   2       73.82      103.39     31.85 o 
  19   6   2      171.21      209.68     43.73 o 
  20   6   2       92.40       68.73     35.46 o 
  21   6   2       11.30       27.18     33.99 o 
  22   6   2       12.44       35.42     44.68 o 
  23   6   2        2.97        6.54     43.04 o 
   0   7   2     1852.16     1999.84     47.53 o 
   1   7   2      184.73      214.30     18.76 o 
   2   7   2      401.21      354.84     19.57 o 
   3   7   2      281.19      291.25     18.50 o 
   4   7   2       20.34       25.24     11.21 o 
   5   7   2        4.82       -5.20      9.00 o 
   6   7   2       36.43       14.30     10.43 o 
   7   7   2      203.83      185.45     15.72 o 
   8   7   2       33.55        5.38      9.57 o 
   9   7   2      460.65      462.26     25.50 o 
  10   7   2       65.07       84.52     15.11 o 
  11   7   2      146.88      153.69     17.82 o 
  12   7   2      574.13      581.58     28.53 o 
  13   7   2        4.09        0.24     11.94 o 
  14   7   2      195.82      211.70     24.70 o 
  15   7   2       91.75       99.29     23.87 o 
  16   7   2       91.97      125.19     33.91 o 
  17   7   2      315.19      285.92     61.31 o 
  18   7   2       12.93       53.13     32.05 o 
  19   7   2       17.51       25.09     29.04 o 
  20   7   2        0.21       16.15     30.73 o 
  21   7   2       10.05       26.87     34.81 o 
  22   7   2        2.03      -29.59     29.11 o 
   0   8   2      636.00      616.45     32.52 o 
   1   8   2       24.72       25.10     11.21 o 
   2   8   2      128.41      139.95     20.10 o 
   3   8   2      235.33      271.87     19.86 o 
   4   8   2      914.32      966.41     35.96 o 
   5   8   2      146.93      140.92     16.35 o 
   6   8   2      355.81      371.52     22.80 o 
   7   8   2      274.07      282.12     20.78 o 
   8   8   2      176.96      147.24     27.56 o 
   9   8   2       66.91       79.90     15.34 o 
  10   8   2      302.96      289.65     22.40 o 
  11   8   2      114.20      121.25     22.10 o 
  12   8   2      364.72      357.36     36.97 o 
  13   8   2       85.67       70.58     25.23 o 
  14   8   2       10.98        9.96     19.15 o 
  15   8   2       62.35       89.32     33.38 o 
  16   8   2       36.78       23.08     50.13 o 
  17   8   2       10.38       37.40     31.34 o 
  18   8   2       30.59       12.42     35.96 o 
  19   8   2        0.65      -27.02     27.47 o 
  20   8   2       27.60       20.17     41.41 o 
  21   8   2       53.69       57.11     38.11 o 
   0   9   2      752.62      808.29     52.00 o 
   1   9   2       18.56       10.90     13.92 o 
   2   9   2       74.77       92.95     18.35 o 
   3   9   2      111.10      135.53     16.94 o 
   4   9   2       17.14       19.93     12.84 o 
   5   9   2       66.00       65.03     15.44 o 
   6   9   2      371.63      327.33     23.19 o 
   7   9   2      136.32       98.90     19.78 o 
   8   9   2       17.18       27.45     16.40 o 
   9   9   2      193.70      196.04     23.96 o 
  10   9   2      207.25      236.72     38.30 o 
  11   9   2      144.39      147.57     22.21 o 
  12   9   2       80.66       73.72     24.02 o 
  13   9   2       21.39       43.68     21.90 o 
  14   9   2      105.69      105.41     34.60 o 
  15   9   2       33.32       58.29     31.27 o 
  16   9   2        0.50       13.33     27.69 o 
  17   9   2       26.92       64.21     32.81 o 
  18   9   2       16.00       30.02     33.51 o 
  19   9   2        7.03       12.60     32.33 o 
   0  10   2      386.50      395.17     43.32 o 
   1  10   2       91.14       92.21     24.93 o 
   2  10   2       19.37       19.70     16.22 o 
   3  10   2      104.38       68.25     18.81 o 
   4  10   2       23.01       10.46     14.86 o 
   5  10   2       31.97       41.06     15.25 o 
   6  10   2       71.86       76.04     16.76 o 
   7  10   2      140.78      133.38     22.97 o 
   8  10   2       75.78       25.46     17.06 o 
   9  10   2      158.24      205.72     25.36 o 
  10  10   2      108.24      104.90     21.76 o 
  11  10   2       97.99      101.61     26.19 o 
  12  10   2      103.75       99.55     32.13 o 
  13  10   2       16.59      -27.51     25.95 o 
  14  10   2       12.94       10.61     26.90 o 
  15  10   2       69.65      118.21     37.29 o 
  16  10   2       53.36       61.22     65.93 o 
  17  10   2        4.63       16.68     32.27 o 
  18  10   2        7.96       20.67     35.19 o 
   0  11   2      224.42      209.16     64.57 o 
   1  11   2       48.89       45.57     18.24 o 
   2  11   2       16.04        1.60     16.75 o 
   3  11   2        8.65       -2.17     16.04 o 
   4  11   2       45.22       45.66     17.83 o 
   5  11   2      186.53      197.57     25.63 o 
   6  11   2       35.72       46.00     21.64 o 
   7  11   2       38.49       29.86     21.00 o 
   8  11   2       38.86       25.13     27.34 o 
   9  11   2      125.25      200.47     26.46 o 
  10  11   2       38.60       39.52     24.12 o 
  11  11   2       47.01       46.69     30.16 o 
  12  11   2       14.93       23.94     30.32 o 
  13  11   2       25.89        2.49     27.92 o 
  14  11   2        9.71       43.20     44.13 o 
  15  11   2       14.30       21.62     32.97 o 
  16  11   2       14.09       28.40     34.82 o 
   0  12   2       27.65       -1.63     22.67 o 
   1  12   2      113.60      125.74     24.28 o 
   2  12   2       12.67       24.97     18.07 o 
   3  12   2       47.62       40.75     18.58 o 
   4  12   2       27.00       -2.65     17.24 o 
   5  12   2       41.29       47.12     24.22 o 
   6  12   2       15.04       15.11     20.69 o 
   7  12   2        0.15      -18.19     18.68 o 
   8  12   2        2.36        6.36     25.13 o 
   9  12   2       73.26       57.01     34.29 o 
  10  12   2       75.18      200.52     67.57 o 
  11  12   2       16.17       43.04     55.58 o 
  12  12   2        1.00       -7.63     51.76 o 
  13  12   2       25.23       24.46     56.39 o 
   0  13   2       28.01       22.57     28.77 o 
   1  13   2       38.10       76.87     23.31 o 
   2  13   2       10.53       22.26     23.96 o 
   3  13   2        6.84       13.27     17.73 o 
   4  13   2        2.25       -2.98     22.55 o 
   5  13   2       15.37       48.72     34.62 o 
   6  13   2        7.90       -5.11     23.34 o 
   7  13   2       21.50       16.41     24.67 o 
   8  13   2       18.09       14.83     31.57 o 
   9  13   2        8.41      -11.44     45.77 o 
  10  13   2        5.01       22.34     46.86 o 
   0  14   2        0.54       17.90     29.05 o 
   1  14   2       23.34       -0.91     19.52 o 
   2  14   2        0.51        3.50     25.04 o 
   3  14   2       20.51       47.85     29.00 o 
   2   0   3     4372.25     4295.11     60.61 o 
   4   0   3    14340.08    13689.07    100.66 o 
   6   0   3     2237.63     2333.66     55.46 o 
   8   0   3      841.86      865.30     30.53 o 
  10   0   3      749.92      729.35     32.09 o 
  12   0   3      275.39      310.22     26.29 o 
  14   0   3      295.76      246.17     58.04 o 
  16   0   3      226.64      130.79     35.42 o 
  18   0   3      368.51      379.31     50.14 o 
  20   0   3      188.42      143.86     36.51 o 
  22   0   3        1.90       20.71     23.97 o 
  24   0   3        5.29      -14.17     21.79 o 
   1   1   3     5672.97     5597.73     56.58 o 
   2   1   3     5659.59     5494.28     65.74 o 
   3   1   3        9.40       12.15      5.39 o 
   4   1   3      235.03      232.90     13.75 o 
   5   1   3     2467.18     2354.71     31.78 o 
   6   1   3     1992.16     1898.94     29.29 o 
   7   1   3     1403.98     1438.73     20.44 o 
   8   1   3      427.26      461.30     13.57 o 
   9   1   3      356.52      353.23     16.36 o 
  10   1   3        9.57        7.69      7.38 o 
  11   1   3       91.34       98.49     12.25 o 
  12   1   3      665.97      687.40     24.73 o 
  13   1   3       10.63        6.49     12.09 o 
  14   1   3      112.55      111.26     17.86 o 
  15   1   3      426.73      482.29     30.69 o 
  16   1   3      287.31      330.12     33.64 o 
  17   1   3      346.84      319.62     32.09 o 
  18   1   3       16.44       20.98     15.18 o 
  19   1   3      452.77      489.97     40.24 o 
  20   1   3       19.52       24.25     16.83 o 
  21   1   3       10.31       17.85     17.06 o 
  22   1   3        5.01        6.60     16.06 o 
  23   1   3        4.91       11.68     18.27 o 
  24   1   3        0.02        3.75     19.50 o 
  25   1   3       19.77      -12.07     24.25 o 
   1   2   3     4758.55     4848.92     75.74 o 
   2   2   3     4748.89     4817.83     53.09 o 
   3   2   3      489.26      524.58     27.90 o 
   4   2   3       88.29      106.99     13.03 o 
   5   2   3     1316.06     1267.03     51.20 o 
   6   2   3     2484.77     2415.77     36.04 o 
   7   2   3     2969.90     2954.19     54.40 o 
   8   2   3      419.04      432.09     17.99 o 
   9   2   3       21.24       25.10     10.05 o 
  10   2   3      215.20      208.58     12.77 o 
  11   2   3      163.86      170.59     16.82 o 
  12   2   3      279.61      290.12     26.16 o 
  13   2   3       76.99       78.72     15.97 o 
  14   2   3      197.45      208.19     22.85 o 
  15   2   3      119.48      110.89     19.39 o 
  16   2   3      254.85      218.79     24.28 o 
  17   2   3      119.40      130.64     23.25 o 
  18   2   3      262.67      282.80     33.11 o 
  19   2   3       62.64       74.07     26.15 o 
  20   2   3        6.27       18.19     16.21 o 
  21   2   3       22.40        2.83     15.97 o 
  22   2   3        9.30      -21.58     16.45 o 
  23   2   3        4.18       -0.81     17.03 o 
  24   2   3        5.69       -2.35     18.85 o 
  25   2   3        8.84       -0.51     24.52 o 
   1   3   3     1612.86     1594.18     43.27 o 
   2   3   3     3713.10     3781.60     40.75 o 
   3   3   3     2432.05     2418.24     54.71 o 
   4   3   3      650.05      666.14     19.33 o 
   5   3   3     1254.50     1317.08     30.60 o 
   6   3   3     1547.76     1593.12     38.91 o 
   7   3   3      376.71      348.85     17.39 o 
   8   3   3      589.17      620.09     22.43 o 
   9   3   3     1678.95     1632.97     34.74 o 
  10   3   3       80.69       54.90     13.15 o 
  11   3   3        7.75       19.52     10.72 o 
  12   3   3       27.08       16.59     12.01 o 
  13   3   3       19.21       26.93     13.47 o 
  14   3   3      367.96      394.90     32.42 o 
  15   3   3       91.52       49.14     16.53 o 
  16   3   3       50.81       27.57     16.54 o 
  17   3   3       65.76       93.68     19.13 o 
  18   3   3      176.51      148.77     27.25 o 
  19   3   3       95.54       72.37     21.00 o 
  20   3   3        3.08      -21.53     14.35 o 
  21   3   3       57.90       42.16     21.95 o 
  22   3   3        4.21      -31.60     23.43 o 
  23   3   3       13.33       18.76     20.92 o 
  24   3   3       28.04       31.96     39.78 o 
   1   4   3      163.40      153.91     17.14 o 
   2   4   3     4394.94     4451.60     90.80 o 
   3   4   3     3003.29     3015.53     67.96 o 
   4   4   3     1090.29     1092.84     25.32 o 
   5   4   3     2014.63     2025.70     34.73 o 
   6   4   3      281.16      240.26     13.93 o 
   7   4   3      506.77      498.53     18.85 o 
   8   4   3      342.65      331.31     23.88 o 
   9   4   3      606.30      644.03     27.39 o 
  10   4   3       13.94       18.04     11.70 o 
  11   4   3      417.43      389.66     26.57 o 
  12   4   3       48.18       36.56     19.64 o 
  13   4   3       20.29       14.10     13.29 o 
  14   4   3      199.87      202.04     24.17 o 
  15   4   3        2.38       11.30     14.83 o 
  16   4   3       83.73       56.23     19.69 o 
  17   4   3        7.02       10.53     14.19 o 
  18   4   3       19.40        1.69     14.88 o 
  19   4   3      223.39      287.54     35.04 o 
  20   4   3      127.39      137.32     27.61 o 
  21   4   3       54.23       52.65     21.85 o 
  22   4   3        2.50       -1.53     17.44 o 
  23   4   3       16.81       23.24     23.43 o 
  24   4   3        3.37       13.08     25.61 o 
   1   5   3      325.69      315.54     22.23 o 
   2   5   3      141.12      173.72     13.08 o 
   3   5   3     2669.90     2690.29     40.50 o 
   4   5   3     1636.06     1659.00     32.89 o 
   5   5   3     1610.26     1661.54     33.97 o 
   6   5   3     3028.79     3089.36     42.66 o 
   7   5   3      653.22      648.79     21.77 o 
   8   5   3      396.76      424.18     19.25 o 
   9   5   3      235.15      232.37     16.02 o 
  10   5   3      200.30      216.85     17.81 o 
  11   5   3      501.76      490.90     24.68 o 
  12   5   3       19.74       22.81     11.15 o 
  13   5   3      210.12      188.44     18.86 o 
  14   5   3        2.90        6.82     12.50 o 
  15   5   3      194.94      223.18     23.16 o 
  16   5   3       57.44       70.75     18.16 o 
  17   5   3        0.72        6.04     14.02 o 
  18   5   3       25.84       15.82     16.92 o 
  19   5   3       12.10       -1.19     15.12 o 
  20   5   3       31.50       28.71     31.60 o 
  21   5   3       37.96       67.43     27.23 o 
  22   5   3       14.03       22.05     21.94 o 
  23   5   3       11.38       16.89     35.42 o 
   1   6   3     1156.31     1128.61     24.40 o 
   2   6   3     1259.73     1265.00     32.51 o 
   3   6   3      655.21      740.14     24.28 o 
   4   6   3      318.17      302.81     18.34 o 
   5   6   3      523.73      537.35     22.88 o 
   6   6   3      709.71      745.33     32.97 o 
   7   6   3       97.16       97.74     16.19 o 
   8   6   3       72.46       81.43     11.84 o 
   9   6   3       75.63       80.36     12.59 o 
  10   6   3      120.56      118.79     15.67 o 
  11   6   3      144.88      159.56     17.91 o 
  12   6   3      380.91      340.61     23.05 o 
  13   6   3      131.13      108.62     18.87 o 
  14   6   3       56.40       36.15     14.38 o 
  15   6   3       48.66       50.37     15.17 o 
  16   6   3       56.11       24.27     16.68 o 
  17   6   3        4.00       -5.56     13.67 o 
  18   6   3      118.91      134.58     26.04 o 
  19   6   3        6.45      -17.45     16.56 o 
  20   6   3       56.78      159.59     42.01 o 
  21   6   3        1.24        7.08     34.87 o 
  22   6   3        1.80        5.45     39.23 o 
   1   7   3        5.72        1.37      9.39 o 
   2   7   3       40.98       26.84     11.01 o 
   3   7   3      176.31      203.39     21.54 o 
   4   7   3      113.11      107.30     14.65 o 
   5   7   3      202.42      196.38     21.98 o 
   6   7   3     1053.85     1111.04     49.22 o 
   7   7   3       18.13       14.74     10.09 o 
   8   7   3      434.24      408.07     21.29 o 
   9   7   3       25.13       17.79     11.01 o 
  10   7   3       49.74       42.93     14.09 o 
  11   7   3       26.69       17.78     13.60 o 
  12   7   3      184.62      188.30     20.53 o 
  13   7   3      121.43      118.21     18.27 o 
  14   7   3      101.04       97.91     18.13 o 
  15   7   3      178.92      179.01     24.38 o 
  16   7   3       84.65       46.31     16.74 o 
  17   7   3      126.61      144.54     37.31 o 
  18   7   3      221.84      229.40     42.01 o 
  19   7   3      159.18      135.26     49.31 o 
  20   7   3        1.59      -20.55     28.30 o 
  21   7   3        9.47      -10.35     38.14 o 
   1   8   3        7.41       22.18     13.09 o 
   2   8   3      187.05      176.85     17.19 o 
   3   8   3       96.95       94.15     17.88 o 
   4   8   3      123.25      109.92     15.83 o 
   5   8   3      295.47      268.03     29.75 o 
   6   8   3      614.46      685.37     38.68 o 
   7   8   3      371.09      384.88     24.13 o 
   8   8   3      392.86      334.25     27.89 o 
   9   8   3      536.27      540.42     27.91 o 
  10   8   3      253.93      273.93     23.32 o 
  11   8   3      493.10      513.67     29.29 o 
  12   8   3      255.77      272.55     23.62 o 
  13   8   3      187.04      207.94     30.60 o 
  14   8   3      227.39      248.98     33.79 o 
  15   8   3      121.28      105.36     27.44 o 
  16   8   3       62.41       77.07     33.12 o 
  17   8   3       39.00       31.65     30.23 o 
  18   8   3        7.33      -32.32     25.16 o 
  19   8   3       31.59       24.99     33.34 o 
  20   8   3       10.18        0.01     33.50 o 
   1   9   3      585.68      550.78     32.71 o 
   2   9   3      639.23      627.86     34.72 o 
   3   9   3       98.73      110.68     20.27 o 
   4   9   3      157.42      161.18     23.67 o 
   5   9   3      191.06      189.64     20.05 o 
   6   9   3      213.67      194.32     20.99 o 
   7   9   3       48.92       52.05     15.96 o 
   8   9   3       66.62       61.01     14.94 o 
   9   9   3       16.89       17.35     13.21 o 
  10   9   3       27.86       11.54     14.39 o 
  11   9   3       20.24       18.53     16.20 o 
  12   9   3      415.33      394.14     33.35 o 
  13   9   3      110.52      148.23     27.79 o 
  14   9   3       26.92       31.63     22.85 o 
  15   9   3       52.18       56.93     31.81 o 
  16   9   3       72.15       55.62     32.42 o 
  17   9   3       77.93      140.28     39.62 o 
  18   9   3        4.45      -33.33     27.88 o 
  19   9   3       19.85       19.32     32.45 o 
   1  10   3       15.73       -0.88     19.74 o 
   2  10   3      354.64      343.30     29.34 o 
   3  10   3       91.67       99.54     26.85 o 
   4  10   3      545.82      475.24     44.05 o 
   5  10   3      205.34      238.16     26.55 o 
   6  10   3       61.69       28.95     17.70 o 
   7  10   3       35.17       30.01     17.70 o 
   8  10   3      221.31      205.12     22.53 o 
   9  10   3       18.89        8.40     20.61 o 
  10  10   3      109.95      125.66     22.81 o 
  11  10   3      244.44      253.81     44.28 o 
  12  10   3       40.18       47.77     24.57 o 
  13  10   3        8.96       45.24     25.56 o 
  14  10   3       78.21       94.32     35.68 o 
  15  10   3       62.08      115.01     59.94 o 
  16  10   3       28.12       45.95     34.67 o 
  17  10   3        9.85       15.97     32.45 o 
   1  11   3      254.80      222.77     27.19 o 
   2  11   3       20.52       21.43     17.15 o 
   3  11   3       99.78       82.72     22.01 o 
   4  11   3      123.43      163.01     25.00 o 
   5  11   3      325.59      323.68     30.87 o 
   6  11   3       49.33       26.18     17.29 o 
   7  11   3        8.86       13.68     17.46 o 
   8  11   3       17.36       12.90     21.04 o 
   9  11   3        0.87      -12.41     19.88 o 
  10  11   3       12.64       -8.28     21.42 o 
  11  11   3       40.14       29.90     24.99 o 
  12  11   3        2.22       15.39     24.13 o 
  13  11   3       80.16       59.47     34.16 o 
  14  11   3       37.69       39.64     41.68 o 
  15  11   3        0.93      -11.61     31.02 o 
   1  12   3       15.21        2.29     16.95 o 
   2  12   3       13.63       14.68     18.63 o 
   3  12   3       47.48       47.46     19.23 o 
   4  12   3       33.86       45.09     19.64 o 
   5  12   3       13.30       -8.02     16.23 o 
   6  12   3       20.31       28.57     18.77 o 
   7  12   3       17.23       10.29     22.02 o 
   8  12   3       14.10      -23.30     21.54 o 
   9  12   3        2.73      -13.13     22.04 o 
  10  12   3        3.89       22.44     32.35 o 
  11  12   3       24.01       -8.72     51.76 o 
  12  12   3        4.27       -4.90     46.86 o 
   1  13   3       10.22        5.64     19.11 o 
   2  13   3       12.52       10.12     19.41 o 
   3  13   3       36.25       33.32     22.08 o 
   4  13   3       11.80        7.64     21.04 o 
   5  13   3        3.18        8.66     19.22 o 
   6  13   3        1.27      -15.55     21.64 o 
   7  13   3        3.85        2.53     22.48 o 
   8  13   3       58.07       11.38     26.98 o 
   9  13   3        4.28        0.27     32.72 o 
   2   0   4     3703.32     3644.09     93.65 o 
   4   0   4     2711.83     2473.36     61.60 o 
   6   0   4        8.20        6.06      5.66 o 
   8   0   4      372.64      362.25     15.42 o 
  10   0   4       11.19        7.99     14.44 o 
  12   0   4      494.31      456.36     30.51 o 
  14   0   4     1669.95     1579.68     84.00 o 
  16   0   4      933.13      938.79     68.15 o 
  18   0   4      182.81      206.53     41.41 o 
  20   0   4      417.89      439.80     59.40 o 
  22   0   4        6.75       59.94     28.33 o 
  24   0   4       34.90       93.72     38.14 o 
   0   1   4     7588.16     7377.46    116.18 o 
   1   1   4     2568.69     2445.04     53.02 o 
   2   1   4     1818.74     1728.51     36.28 o 
   3   1   4      232.85      258.85     14.35 o 
   4   1   4      972.10      939.68     19.75 o 
   5   1   4      370.75      355.28     12.13 o 
   6   1   4      258.54      268.64     18.36 o 
   7   1   4      474.37      441.69     20.89 o 
   8   1   4       60.69       58.49      9.22 o 
   9   1   4       81.06       78.35      8.43 o 
  10   1   4      303.20      328.35     15.76 o 
  11   1   4      247.61      263.66     20.87 o 
  12   1   4      692.23      717.50     31.57 o 
  13   1   4      402.61      453.95     28.17 o 
  14   1   4      201.24      209.47     29.15 o 
  15   1   4      271.92      243.78     30.80 o 
  16   1   4      496.79      616.98     41.92 o 
  17   1   4      481.04      522.09     46.33 o 
  18   1   4       32.95       67.44     29.42 o 
  19   1   4       20.20       16.86     15.67 o 
  20   1   4       43.39       41.57     19.37 o 
  21   1   4       94.44       86.65     23.31 o 
  22   1   4       10.42       -8.54     16.55 o 
  23   1   4       35.63       36.86     21.37 o 
  24   1   4        3.09       43.99     22.03 o 
   0   2   4      322.88      274.24     16.87 o 
   1   2   4      493.29      471.17     15.36 o 
   2   2   4      527.38      528.08     23.82 o 
   3   2   4      389.41      379.70     18.64 o 
   4   2   4      194.48      224.81     14.18 o 
   5   2   4     1568.09     1615.08     31.92 o 
   6   2   4     2703.78     2771.37     41.58 o 
   7   2   4     2415.31     2446.17     39.61 o 
   8   2   4      238.65      246.65     15.63 o 
   9   2   4       20.06       17.34      8.59 o 
  10   2   4     1400.04     1488.29     34.27 o 
  11   2   4     1081.06     1175.74     46.13 o 
  12   2   4      196.40      251.20     22.71 o 
  13   2   4       46.49       70.50     15.64 o 
  14   2   4      119.14      110.16     19.14 o 
  15   2   4      203.84      267.18     41.42 o 
  16   2   4      390.59      347.61     35.15 o 
  17   2   4      405.37      391.84     35.78 o 
  18   2   4       21.20       17.16     15.01 o 
  19   2   4       40.71       48.48     19.07 o 
  20   2   4       21.13       29.74     19.23 o 
  21   2   4       13.42       55.88     18.72 o 
  22   2   4       17.49       -7.90     17.34 o 
  23   2   4       20.11       48.32     23.51 o 
  24   2   4        2.74       14.16     20.35 o 
   0   3   4     7164.04     7334.97     79.06 o 
   1   3   4      498.54      479.49     17.14 o 
   2   3   4      501.09      520.17     18.32 o 
   3   3   4     1474.35     1593.61     33.01 o 
   4   3   4     3085.09     3177.41     50.44 o 
   5   3   4       26.19       10.51      7.71 o 
   6   3   4     2329.32     2401.63     46.42 o 
   7   3   4     1542.29     1643.18     35.25 o 
   8   3   4      183.08      238.69     24.93 o 
   9   3   4      352.25      381.56     24.54 o 
  10   3   4       64.03       66.53     12.19 o 
  11   3   4      776.69      819.80     37.94 o 
  12   3   4       20.45        9.61     11.10 o 
  13   3   4       11.73        7.25     13.36 o 
  14   3   4       86.70       76.48     17.88 o 
  15   3   4      568.03      670.58     36.98 o 
  16   3   4       90.85      112.81     23.67 o 
  17   3   4      228.00      187.97     29.82 o 
  18   3   4       31.27       24.76     19.62 o 
  19   3   4       61.78       95.46     24.24 o 
  20   3   4        8.32        9.84     17.22 o 
  21   3   4        8.27       13.38     17.67 o 
  22   3   4       11.63       31.58     31.88 o 
  23   3   4        8.72      -13.37     21.25 o 
  24   3   4        2.47       -3.71     21.10 o 
   0   4   4      152.62      146.73     15.25 o 
   1   4   4     6439.73     6583.81     76.93 o 
   2   4   4     1999.02     2080.56     75.73 o 
   3   4   4      150.90      149.31     12.43 o 
   4   4   4     1548.44     1582.85     32.11 o 
   5   4   4      391.25      381.12     25.06 o 
   6   4   4      975.89      995.16     25.28 o 
   7   4   4      119.00      129.47     12.49 o 
   8   4   4       75.96       67.47     11.52 o 
   9   4   4      506.22      514.01     25.96 o 
  10   4   4      957.89      963.70     31.10 o 
  11   4   4      265.24      317.43     21.01 o 
  12   4   4       55.08       23.56     13.13 o 
  13   4   4       65.72       73.98     17.89 o 
  14   4   4      477.07      494.94     33.56 o 
  15   4   4      100.06      116.27     21.77 o 
  16   4   4       93.17      103.90     20.27 o 
  17   4   4        2.33       25.46     17.51 o 
  18   4   4       57.81       50.59     34.87 o 
  19   4   4       26.66       -6.89     16.83 o 
  20   4   4        5.48        6.68     19.47 o 
  21   4   4        0.89       -3.61     19.07 o 
  22   4   4       10.62        7.25     21.71 o 
  23   4   4       12.19       25.73     22.07 o 
   0   5   4     3724.49     3739.28    106.05 o 
   1   5   4      310.51      305.51     15.84 o 
   2   5   4      409.20      450.58     19.55 o 
   3   5   4      599.81      632.06     26.90 o 
   4   5   4      114.60      113.68     12.54 o 
   5   5   4      106.90      110.61     12.83 o 
   6   5   4       15.74        6.68      8.90 o 
   7   5   4       24.45       20.19      8.86 o 
   8   5   4      333.03      337.15     18.57 o 
   9   5   4      262.70      312.53     18.10 o 
  10   5   4       56.42       31.11     10.71 o 
  11   5   4      471.35      485.84     22.48 o 
  12   5   4      259.47      259.72     21.27 o 
  13   5   4      393.29      427.21     27.79 o 
  14   5   4      187.76      217.99     23.27 o 
  15   5   4      154.33      128.46     20.78 o 
  16   5   4        1.31       -2.56     12.80 o 
  17   5   4      120.98      155.60     40.13 o 
  18   5   4       41.85       19.28     18.06 o 
  19   5   4        4.14       10.37     19.00 o 
  20   5   4       24.87      -11.55     20.71 o 
  21   5   4       15.84       22.97     23.97 o 
  22   5   4        5.59      -22.38     19.85 o 
  23   5   4        5.58       15.52     23.14 o 
   0   6   4     1152.59     1097.69     35.15 o 
   1   6   4      105.91       75.99     11.48 o 
   2   6   4        4.81        5.39      8.70 o 
   3   6   4     1139.38     1100.90     32.48 o 
   4   6   4      399.32      394.28     20.69 o 
   5   6   4      205.19      204.78     16.94 o 
   6   6   4      551.78      539.01     23.90 o 
   7   6   4     1178.28     1244.23     31.45 o 
   8   6   4       35.28       26.19     10.25 o 
   9   6   4      254.14      236.00     17.99 o 
  10   6   4      158.73      132.87     17.91 o 
  11   6   4       61.09       27.22     11.81 o 
  12   6   4      324.48      299.16     23.10 o 
  13   6   4      284.23      257.02     23.41 o 
  14   6   4       85.75       67.88     16.73 o 
  15   6   4       65.18       76.68     17.20 o 
  16   6   4       92.70      123.81     19.24 o 
  17   6   4       20.22       14.49     15.18 o 
  18   6   4       25.99       45.91     17.44 o 
  19   6   4       32.43       64.43     24.09 o 
  20   6   4       18.50       35.88     23.54 o 
  21   6   4       20.21       16.41     41.96 o 
  22   6   4        6.61       31.06     40.32 o 
   0   7   4      675.56      588.51     43.34 o 
   1   7   4      810.43      790.91     38.90 o 
   2   7   4      209.10      219.98     17.59 o 
   3   7   4       89.69       96.07     13.90 o 
   4   7   4      489.86      474.87     23.82 o 
   5   7   4      103.13       72.60     14.01 o 
   6   7   4       31.63       22.25     12.30 o 
   7   7   4       28.98       15.34     11.59 o 
   8   7   4      209.40      222.17     18.07 o 
   9   7   4        5.04       14.09     11.35 o 
  10   7   4      230.91      253.86     20.03 o 
  11   7   4       96.90       81.48     14.69 o 
  12   7   4      187.59      173.54     20.33 o 
  13   7   4      200.73      143.83     20.89 o 
  14   7   4      128.05      172.97     19.95 o 
  15   7   4       11.61       22.64     13.18 o 
  16   7   4        2.47       21.04     15.24 o 
  17   7   4        1.50       -8.52     16.62 o 
  18   7   4       25.01       20.72     19.28 o 
  19   7   4       50.75       25.83     55.58 o 
  20   7   4       22.87       40.32     40.32 o 
  21   7   4        0.27        3.81     34.33 o 
   0   8   4      603.99      546.48     44.55 o 
   1   8   4      241.17      292.02     25.18 o 
   2   8   4      196.87      232.85     24.14 o 
   3   8   4       43.76       54.22     16.27 o 
   4   8   4      188.38      171.36     21.28 o 
   5   8   4       33.19       34.27     13.80 o 
   6   8   4       56.66       41.32     13.94 o 
   7   8   4      247.76      243.39     21.01 o 
   8   8   4       22.05       26.51     12.79 o 
   9   8   4        8.12        5.92     12.53 o 
  10   8   4      154.12      191.21     19.63 o 
  11   8   4      273.61      256.97     24.44 o 
  12   8   4       66.72       73.27     17.17 o 
  13   8   4      184.97      160.12     20.21 o 
  14   8   4      110.04      132.87     18.87 o 
  15   8   4      149.86      113.65     22.41 o 
  16   8   4       22.02       21.91     23.06 o 
  17   8   4       89.39       85.55     40.87 o 
  18   8   4       42.32        5.24     30.31 o 
  19   8   4       21.82        4.38     35.69 o 
  20   8   4        5.21      -18.12     31.60 o 
   0   9   4      397.63      402.50     44.10 o 
   1   9   4      605.35      725.43     37.77 o 
   2   9   4        6.24       -9.48     13.60 o 
   3   9   4      294.31      279.21     26.54 o 
   4   9   4      584.87      616.91     36.37 o 
   5   9   4      592.32      632.79     36.73 o 
   6   9   4      121.39      134.83     21.97 o 
   7   9   4      437.30      473.55     28.16 o 
   8   9   4      129.65      111.29     17.40 o 
   9   9   4      173.20      123.53     17.99 o 
  10   9   4      138.70      172.35     24.39 o 
  11   9   4      220.36      225.12     22.98 o 
  12   9   4       32.90       35.91     15.27 o 
  13   9   4       54.01       55.37     27.21 o 
  14   9   4       76.22       91.82     27.21 o 
  15   9   4        0.02        3.19     23.92 o 
  16   9   4       96.40       67.63     32.81 o 
  17   9   4       18.62       43.90     31.51 o 
  18   9   4       54.43       91.60     38.83 o 
   0  10   4      883.98      849.57     83.68 o 
   1  10   4      263.47      310.95     29.18 o 
   2  10   4        2.35       16.07     16.61 o 
   3  10   4      247.02      196.59     25.32 o 
   4  10   4      130.18      145.64     23.70 o 
   5  10   4        3.87        5.95     17.05 o 
   6  10   4      133.94      102.73     22.01 o 
   7  10   4       61.31       35.67     19.93 o 
   8  10   4        7.01       26.71     15.86 o 
   9  10   4        8.27       13.42     13.93 o 
  10  10   4       63.37       18.77     15.89 o 
  11  10   4       52.75       40.62     20.09 o 
  12  10   4       18.05       43.51     19.07 o 
  13  10   4       33.53       37.98     25.50 o 
  14  10   4        4.98       -6.58     24.11 o 
  15  10   4       30.21       27.78     31.93 o 
  16  10   4        4.08       -8.40     31.04 o 
  17  10   4        8.27       32.51     32.85 o 
   0  11   4      135.78      180.66     37.70 o 
   1  11   4      107.66       99.62     23.63 o 
   2  11   4        7.69       20.90     19.04 o 
   3  11   4       25.18       12.07     18.22 o 
   4  11   4       33.93       26.80     18.36 o 
   5  11   4      123.88      127.94     24.30 o 
   6  11   4       29.36       22.35     19.30 o 
   7  11   4       65.28       43.35     20.43 o 
   8  11   4       81.00       99.36     24.59 o 
   9  11   4        8.02        8.82     18.89 o 
  10  11   4        8.26       -7.14     22.51 o 
  11  11   4       54.74       53.68     27.97 o 
  12  11   4       10.14      -14.53     31.88 o 
  13  11   4       13.37       52.73     35.68 o 
  14  11   4        1.59        9.63     30.82 o 
   0  12   4      100.41       72.31     34.02 o 
   1  12   4       11.52       17.14     20.61 o 
   2  12   4        2.99       31.50     19.81 o 
   3  12   4       17.90       18.86     19.44 o 
   4  12   4        9.82       16.16     18.17 o 
   5  12   4       19.29       12.49     19.82 o 
   6  12   4       20.11       -3.15     18.99 o 
   7  12   4       32.79       55.94     22.31 o 
   8  12   4        1.56      -22.81     19.11 o 
   9  12   4        0.24      -47.11     31.41 o 
  10  12   4        2.51       -9.71     24.24 o 
  11  12   4       32.94       84.17     41.00 o 
  12  12   4        6.70       53.86     46.31 o 
   0  13   4       17.69       -6.17     28.66 o 
   1  13   4       19.87        6.86     21.23 o 
   2  13   4       16.40       22.78     21.72 o 
   3  13   4        1.94       -3.18     19.17 o 
   4  13   4        3.68       26.35     21.10 o 
   5  13   4        6.94       16.64     20.06 o 
   6  13   4        6.43       -5.17     20.47 o 
   7  13   4        5.70        5.25     19.62 o 
   2   0   5      390.30      490.60     43.61 o 
   4   0   5     2429.07     2352.53    102.83 o 
   6   0   5      655.00      651.70     22.29 o 
   8   0   5     1968.10     1989.57     34.73 o 
  10   0   5      424.52      433.73     18.77 o 
  12   0   5      781.77      738.15     63.24 o 
  14   0   5       72.80       28.88     29.97 o 
  16   0   5       50.20       87.18     29.42 o 
  18   0   5      135.48      151.48     36.51 o 
  20   0   5      219.47      306.79     53.40 o 
  22   0   5      108.31      135.13     43.59 o 
  24   0   5       13.00       -8.72     25.61 o 
   1   1   5     1823.98     1819.10     52.32 o 
   2   1   5      283.43      326.50     20.30 o 
   3   1   5     1013.98     1041.72     28.45 o 
   4   1   5      485.51      474.98     17.49 o 
   5   1   5       99.98      103.02      8.42 o 
   6   1   5     1233.22     1210.02     19.90 o 
   7   1   5       61.27       54.85      7.19 o 
   8   1   5      670.31      705.31     23.07 o 
   9   1   5      922.89      924.94     27.99 o 
  10   1   5      728.36      766.72     24.94 o 
  11   1   5      371.26      363.01     18.72 o 
  12   1   5        0.95       16.23     14.01 o 
  13   1   5      438.15      427.20     37.15 o 
  14   1   5      158.60      171.14     28.32 o 
  15   1   5     1106.85     1216.41     77.42 o 
  16   1   5       38.02       31.19     15.40 o 
  17   1   5      204.68      210.22     29.86 o 
  18   1   5      279.90      254.34     40.87 o 
  19   1   5       38.28       38.79     22.07 o 
  20   1   5       83.59       35.83     18.06 o 
  21   1   5        7.24       23.23     22.34 o 
  22   1   5       75.32       87.84     29.15 o 
  23   1   5       34.41       40.63     22.26 o 
  24   1   5        6.75       -2.62     21.80 o 
   1   2   5      501.89      506.66     16.91 o 
   2   2   5     3310.21     3479.08    112.14 o 
   3   2   5     1416.81     1420.54     49.73 o 
   4   2   5      554.12      582.95     22.33 o 
   5   2   5     6020.24     6301.48     81.31 o 
   6   2   5      134.57      123.26     13.04 o 
   7   2   5       14.03        4.25      7.74 o 
   8   2   5      845.57      904.22     27.19 o 
   9   2   5       24.41       29.37      9.75 o 
  10   2   5      680.28      723.25     27.87 o 
  11   2   5      209.21      200.62     16.76 o 
  12   2   5      281.83      287.22     26.59 o 
  13   2   5       69.45       77.06     23.82 o 
  14   2   5       17.35        6.33     17.52 o 
  15   2   5      296.83      240.04     40.05 o 
  16   2   5       13.39       -1.71     14.35 o 
  17   2   5       94.76       87.98     39.78 o 
  18   2   5      204.12      176.26     29.09 o 
  19   2   5      102.13      116.60     24.74 o 
  20   2   5      128.37      115.08     26.53 o 
  21   2   5       19.05       44.25     20.55 o 
  22   2   5       58.08      138.52     37.32 o 
  23   2   5       18.54       27.95     22.69 o 
  24   2   5        7.94        7.77     20.59 o 
   1   3   5     2460.92     2481.39     32.96 o 
   2   3   5      816.00      860.06     21.74 o 
   3   3   5      209.69      202.94     16.38 o 
   4   3   5      277.42      292.52     20.48 o 
   5   3   5     1692.54     1732.76     37.57 o 
   6   3   5      672.93      806.97     26.97 o 
   7   3   5     1541.13     1488.38     35.46 o 
   8   3   5      162.53      149.35     21.71 o 
   9   3   5       15.54       10.00      9.95 o 
  10   3   5      404.06      422.01     22.74 o 
  11   3   5      204.65      189.01     17.80 o 
  12   3   5      320.01      318.67     30.05 o 
  13   3   5      261.30      319.27     31.87 o 
  14   3   5       29.94       22.32     15.57 o 
  15   3   5      304.58      297.93     44.69 o 
  16   3   5       80.90       52.33     34.60 o 
  17   3   5       64.55       41.99     19.05 o 
  18   3   5       13.55       19.34     32.42 o 
  19   3   5       37.41       31.32     20.59 o 
  20   3   5       22.56       57.46     31.06 o 
  21   3   5       27.53       24.12     33.51 o 
  22   3   5        5.54        4.04     21.07 o 
  23   3   5        8.85       -3.54     18.58 o 
   1   4   5      140.10      137.71     15.26 o 
   2   4   5     3537.34     3760.55     67.98 o 
   3   4   5      153.38      170.24     15.78 o 
   4   4   5      357.04      372.64     18.92 o 
   5   4   5      730.13      754.43     25.17 o 
   6   4   5      101.42       90.12     11.77 o 
   7   4   5      259.92      264.01     16.64 o 
   8   4   5      105.44      108.46     17.55 o 
   9   4   5      200.73      185.11     20.37 o 
  10   4   5      221.55      237.80     19.35 o 
  11   4   5      106.67      106.33     16.01 o 
  12   4   5      215.50      224.65     31.74 o 
  13   4   5      123.86      139.85     21.73 o 
  14   4   5       27.19       12.87     14.32 o 
  15   4   5       76.02       59.53     17.21 o 
  16   4   5       89.65       78.88     22.86 o 
  17   4   5       41.93       28.99     18.83 o 
  18   4   5       19.28        1.87     17.00 o 
  19   4   5        5.17       11.56     18.45 o 
  20   4   5       44.74       27.20     21.57 o 
  21   4   5        5.84        3.86     20.86 o 
  22   4   5        0.60        5.83     20.59 o 
  23   4   5        0.83       22.63     24.87 o 
   1   5   5      921.44      974.94     58.79 o 
   2   5   5      119.14      112.30     22.73 o 
   3   5   5      784.71      737.46     26.62 o 
   4   5   5      167.53      177.58     22.99 o 
   5   5   5      551.94      597.09     24.11 o 
   6   5   5      250.37      268.82     18.22 o 
   7   5   5      383.96      407.58     22.45 o 
   8   5   5       90.23       79.33     12.30 o 
   9   5   5      130.06      120.23     14.35 o 
  10   5   5       48.53       43.88     11.45 o 
  11   5   5        9.38       -1.49      9.55 o 
  12   5   5       25.68       28.04     12.07 o 
  13   5   5       37.35       10.05     12.81 o 
  14   5   5       90.06      100.45     18.75 o 
  15   5   5      174.93      185.51     22.88 o 
  16   5   5        5.75        6.42     13.78 o 
  17   5   5       24.07        9.18     40.05 o 
  18   5   5        0.34        7.11     19.23 o 
  19   5   5        4.49       49.00     23.16 o 
  20   5   5       17.93       21.02     24.52 o 
  21   5   5       28.97       27.68     23.69 o 
  22   5   5       12.73       46.35     25.00 o 
   1   6   5      146.52      139.96     14.07 o 
   2   6   5      633.51      679.27     25.04 o 
   3   6   5      759.28      816.59     32.21 o 
   4   6   5      263.93      313.18     19.81 o 
   5   6   5      199.28      232.94     18.34 o 
   6   6   5      261.57      264.85     19.42 o 
   7   6   5       24.89       19.91     10.71 o 
   8   6   5      102.98       96.36     13.88 o 
   9   6   5      230.07      250.09     18.78 o 
  10   6   5       57.97       54.39     12.96 o 
  11   6   5       71.22       66.02     14.10 o 
  12   6   5      172.70      144.26     21.04 o 
  13   6   5       59.91       59.05     15.83 o 
  14   6   5        0.58       -0.84     11.87 o 
  15   6   5        0.83        5.41     12.72 o 
  16   6   5       24.99       29.44     14.76 o 
  17   6   5        8.50       19.71     14.42 o 
  18   6   5       13.11       -5.64     21.75 o 
  19   6   5       28.13       59.72     23.07 o 
  20   6   5       28.85       31.03     21.55 o 
  21   6   5       12.19        7.18     23.88 o 
   1   7   5      277.53      255.96     24.18 o 
   2   7   5      377.95      333.68     26.53 o 
   3   7   5      146.34      158.57     21.47 o 
   4   7   5      775.94      802.31     47.06 o 
   5   7   5      301.69      323.20     21.98 o 
   6   7   5      185.08      168.56     18.00 o 
   7   7   5       85.99      113.46     18.58 o 
   8   7   5       26.84       10.02     11.22 o 
   9   7   5       21.58       18.69     12.12 o 
  10   7   5       18.08       15.81     11.81 o 
  11   7   5        3.60       -8.75     11.00 o 
  12   7   5      307.26      278.24     23.44 o 
  13   7   5       66.24       34.58     15.07 o 
  14   7   5       53.57       47.19     15.43 o 
  15   7   5        3.71       13.14     13.63 o 
  16   7   5      119.55      128.52     25.28 o 
  17   7   5      116.60      129.65     24.78 o 
  18   7   5       10.99       33.98     20.17 o 
  19   7   5        0.32        6.63     20.25 o 
  20   7   5        6.33       -8.52     35.69 o 
   1   8   5      172.81      158.54     27.37 o 
   2   8   5      442.15      470.83     31.68 o 
   3   8   5      183.09      144.81     21.46 o 
   4   8   5      175.64      144.05     22.23 o 
   5   8   5     1169.52     1173.47     44.95 o 
   6   8   5      156.83      167.34     19.65 o 
   7   8   5      388.40      442.26     27.93 o 
   8   8   5      160.86      137.87     18.13 o 
   9   8   5      369.42      328.54     23.09 o 
  10   8   5       75.51       97.00     16.45 o 
  11   8   5       33.62       23.87     12.82 o 
  12   8   5      115.67      108.44     15.99 o 
  13   8   5      129.81      110.18     18.80 o 
  14   8   5       16.01       12.26     14.54 o 
  15   8   5       14.63       10.40     14.39 o 
  16   8   5       16.51       25.11     19.07 o 
  17   8   5      114.15       90.75     22.29 o 
  18   8   5       41.48       45.29     27.47 o 
  19   8   5       30.63      -13.62     33.24 o 
   1   9   5      290.65      258.47     27.20 o 
   2   9   5      370.22      350.66     30.46 o 
   3   9   5      356.24      386.26     35.05 o 
   4   9   5       68.25       66.33     20.40 o 
   5   9   5      466.94      465.62     48.04 o 
   6   9   5       69.05       74.40     20.94 o 
   7   9   5      522.60      529.34     35.71 o 
   8   9   5       99.65      111.51     19.05 o 
   9   9   5       77.16       55.03     15.56 o 
  10   9   5        7.07       14.49     13.40 o 
  11   9   5       23.49       32.13     14.54 o 
  12   9   5       15.88       14.52     15.31 o 
  13   9   5       32.75       33.48     16.39 o 
  14   9   5        8.04      -12.99     15.13 o 
  15   9   5        1.84        3.03     21.55 o 
  16   9   5       11.47      -23.48     22.37 o 
  17   9   5       73.15       85.44     30.92 o 
  18   9   5        0.44       20.77     32.15 o 
   1  10   5      349.71      322.94     30.85 o 
   2  10   5       21.28       25.96     17.37 o 
   3  10   5       29.21       27.73     18.54 o 
   4  10   5       11.97      -16.49     16.87 o 
   5  10   5      144.55      191.86     43.35 o 
   6  10   5      106.27      117.51     24.76 o 
   7  10   5       90.42       70.90     21.37 o 
   8  10   5       12.52        2.58     15.70 o 
   9  10   5       68.65       61.59     18.22 o 
  10  10   5       10.06        8.87     15.30 o 
  11  10   5       20.84        2.47     15.10 o 
  12  10   5       13.47       -9.00     23.69 o 
  13  10   5       59.05       53.50     21.40 o 
  14  10   5       17.24       29.86     26.59 o 
  15  10   5        0.37       31.31     26.97 o 
  16  10   5       34.19       35.10     35.21 o 
   1  11   5       12.65       49.86     19.49 o 
   2  11   5       47.84       35.71     20.28 o 
   3  11   5       31.87       -1.72     18.66 o 
   4  11   5       10.57       -9.09     18.18 o 
   5  11   5       22.30       28.41     21.45 o 
   6  11   5       77.30       99.41     24.26 o 
   7  11   5        9.52       39.82     20.66 o 
   8  11   5       26.22       39.82     18.95 o 
   9  11   5        2.01       -2.61     19.51 o 
  10  11   5       11.15        4.48     19.34 o 
  11  11   5       19.31        9.84     34.28 o 
  12  11   5       20.53       -0.46     23.83 o 
  13  11   5       36.99       29.82     36.67 o 
   1  12   5       15.71        4.70     19.32 o 
   2  12   5       30.56        0.05     28.31 o 
   3  12   5        7.14       21.35     20.60 o 
   4  12   5        5.34        7.23     19.55 o 
   5  12   5        5.53       22.36     21.07 o 
   6  12   5       26.78        5.56     23.56 o 
   7  12   5       31.77       37.06     23.67 o 
   8  12   5       31.59       47.13     24.25 o 
   9  12   5        4.41        8.30     20.87 o 
  10  12   5        9.48       24.53     30.27 o 
   1  13   5       26.36       52.88     24.05 o 
   2  13   5       15.90       14.97     20.94 o 
   3  13   5        3.06        1.78     21.28 o 
   4  13   5        2.03        9.63     21.45 o 
   5  13   5        0.73       14.79     21.22 o 
   2   0   6      606.20      664.03     53.97 o 
   4   0   6     1914.34     2030.13     45.75 o 
   6   0   6     4504.67     4639.68     62.93 o 
   8   0   6      534.60      556.34     22.25 o 
  10   0   6     1475.44     1517.41     86.72 o 
  12   0   6       27.73        9.26     22.88 o 
  14   0   6      127.11      128.60     37.05 o 
  16   0   6     1046.43     1135.62     80.69 o 
  18   0   6       78.48       70.84     30.51 o 
  20   0   6        7.12       38.69     28.33 o 
  22   0   6        0.65        0.00     25.61 o 
   0   1   6     3692.99     3928.10    107.72 o 
   1   1   6      922.38     1063.02     45.07 o 
   2   1   6      463.88      508.45     31.45 o 
   3   1   6       92.78       82.30     12.36 o 
   4   1   6     1293.79     1285.29     29.33 o 
   5   1   6      220.73      191.39     11.96 o 
   6   1   6      241.08      249.12     12.45 o 
   7   1   6     1491.66     1545.19     25.49 o 
   8   1   6      147.34      176.54     21.54 o 
   9   1   6      802.55      837.11     27.18 o 
  10   1   6      296.80      328.19     18.99 o 
  11   1   6      272.21      247.37     42.24 o 
  12   1   6       65.45       52.00     20.80 o 
  13   1   6       68.41       73.15     23.80 o 
  14   1   6      248.96      306.94     34.86 o 
  15   1   6      316.80      396.70     40.33 o 
  16   1   6      710.85      909.97     55.69 o 
  17   1   6      131.65      117.43     25.81 o 
  18   1   6       41.36       48.86     19.99 o 
  19   1   6       54.42        6.41     15.52 o 
  20   1   6       46.32       42.24     21.52 o 
  21   1   6       12.29       28.88     19.65 o 
  22   1   6        1.14       41.40     21.18 o 
  23   1   6        8.32        7.85     19.32 o 
   0   2   6     2264.99     2399.03    101.17 o 
   1   2   6     1543.04     1681.69     31.70 o 
   2   2   6       48.87       92.28     18.17 o 
   3   2   6      544.19      567.54     33.52 o 
   4   2   6     4652.23     4944.06     65.69 o 
   5   2   6      519.52      536.80     24.13 o 
   6   2   6      178.15      199.13     13.29 o 
   7   2   6      126.48      156.81     19.19 o 
   8   2   6      137.98      141.51     15.89 o 
   9   2   6       15.61        7.62     12.58 o 
  10   2   6      203.99      213.18     23.96 o 
  11   2   6      393.90      417.27     32.41 o 
  12   2   6       43.89       25.93     19.07 o 
  13   2   6      176.74      189.64     29.87 o 
  14   2   6      172.07      136.29     25.68 o 
  15   2   6       26.75        9.50     23.16 o 
  16   2   6       74.71       74.86     40.05 o 
  17   2   6       95.18       99.15     25.60 o 
  18   2   6       25.34       25.46     19.32 o 
  19   2   6        2.00        5.58     18.54 o 
  20   2   6       60.96       45.47     23.03 o 
  21   2   6       42.80       45.02     21.83 o 
  22   2   6        5.78      -15.58     16.73 o 
  23   2   6        0.08       -9.99     19.43 o 
   0   3   6      767.33      780.83     70.57 o 
   1   3   6     1804.11     1817.94     31.80 o 
   2   3   6       78.39       74.28      9.52 o 
   3   3   6      237.21      232.92     13.53 o 
   4   3   6     1479.87     1555.08     31.40 o 
   5   3   6      152.54      156.88     17.68 o 
   6   3   6       92.41      102.82     15.42 o 
   7   3   6      176.25      182.08     16.80 o 
   8   3   6      363.94      364.13     21.50 o 
   9   3   6      130.07      152.62     16.86 o 
  10   3   6       55.24      108.17     36.67 o 
  11   3   6      241.13      261.24     20.57 o 
  12   3   6       73.74       71.72     14.82 o 
  13   3   6      581.89      597.06     44.07 o 
  14   3   6      943.94     1049.88     70.60 o 
  15   3   6      146.79      144.34     37.33 o 
  16   3   6      113.04      107.86     25.78 o 
  17   3   6      161.76      198.83     32.72 o 
  18   3   6       12.16       17.16     17.72 o 
  19   3   6       42.46       -3.72     30.79 o 
  20   3   6       54.20      -14.62     19.07 o 
  21   3   6        7.98       12.65     21.41 o 
  22   3   6        0.24        0.58     22.03 o 
  23   3   6       33.60       37.72     27.23 o 
   0   4   6      529.43      647.47     57.07 o 
   1   4   6     1417.90     1473.49     27.32 o 
   2   4   6      333.92      338.76     16.86 o 
   3   4   6      123.00      164.71     14.97 o 
   4   4   6      122.64      122.85     13.96 o 
   5   4   6      109.09      134.15     14.54 o 
   6   4   6       98.76       72.71     11.47 o 
   7   4   6       70.17       48.30     11.01 o 
   8   4   6      187.61      196.24     18.47 o 
   9   4   6      153.41      186.34     19.58 o 
  10   4   6       52.06       41.67     13.50 o 
  11   4   6      477.44      464.23     54.11 o 
  12   4   6       80.08       73.82     15.88 o 
  13   4   6      552.38      560.56     29.24 o 
  14   4   6      185.93      205.94     30.47 o 
  15   4   6       20.61       -0.84     14.53 o 
  16   4   6       18.95       15.13     18.27 o 
  17   4   6       10.53        2.32     16.62 o 
  18   4   6        0.94        4.90     16.95 o 
  19   4   6       73.58      147.65     32.36 o 
  20   4   6       64.34       71.73     27.53 o 
  21   4   6       39.30       19.46     23.11 o 
  22   4   6        5.04       10.04     22.97 o 
   0   5   6      981.40     1089.84     56.83 o 
   1   5   6      183.65      173.30     17.06 o 
   2   5   6       89.17      111.66     14.56 o 
   3   5   6      127.12      104.99     16.17 o 
   4   5   6        2.21        5.81      9.28 o 
   5   5   6      218.50      211.07     17.30 o 
   6   5   6        2.65       -9.94      8.55 o 
   7   5   6       13.41       22.69     10.51 o 
   8   5   6      196.22      183.24     16.66 o 
   9   5   6       30.57       44.34     11.56 o 
  10   5   6      182.24      202.48     17.68 o 
  11   5   6      374.76      361.80     21.96 o 
  12   5   6        8.44       12.42     10.11 o 
  13   5   6       37.78       17.90     11.68 o 
  14   5   6       61.62       87.29     17.29 o 
  15   5   6       18.49       35.59     19.39 o 
  16   5   6       34.96       15.14     22.34 o 
  17   5   6       40.77       24.83     22.34 o 
  18   5   6       36.51        9.09     22.34 o 
  19   5   6       33.74       23.71     21.77 o 
  20   5   6       40.58       34.34     23.11 o 
  21   5   6        3.47        9.10     21.95 o 
   0   6   6      270.54      251.42     33.88 o 
   1   6   6      101.50       90.03     17.68 o 
   2   6   6     1099.05     1211.61    134.41 o 
   3   6   6       19.12       19.31     10.76 o 
   4   6   6       43.63       52.98     12.76 o 
   5   6   6       83.71      114.93     15.50 o 
   6   6   6      155.50      179.58     17.70 o 
   7   6   6      103.31      115.61     15.37 o 
   8   6   6       76.74       66.92     13.98 o 
   9   6   6       50.07       73.14     14.13 o 
  10   6   6      283.07      294.72     24.52 o 
  11   6   6       47.26       13.67     11.61 o 
  12   6   6       55.33       46.48     13.58 o 
  13   6   6      109.39       81.05     15.03 o 
  14   6   6       80.33       43.61     16.00 o 
  15   6   6       48.40       32.63     15.14 o 
  16   6   6       91.78       88.61     21.39 o 
  17   6   6       82.39       62.71     19.08 o 
  18   6   6       36.92       30.27     17.66 o 
  19   6   6       19.50       20.28     20.64 o 
  20   6   6       41.44        9.49     21.23 o 
  21   6   6       57.54       30.96     22.74 o 
   0   7   6      312.81      339.19     40.05 o 
   1   7   6      157.39      146.27     22.03 o 
   2   7   6      213.18      223.63     25.63 o 
   3   7   6      265.52      247.36     25.96 o 
   4   7   6      719.21      719.97     37.81 o 
   5   7   6      169.12      153.03     22.28 o 
   6   7   6      312.61      317.25     22.82 o 
   7   7   6      107.02       96.16     15.66 o 
   8   7   6      262.88      231.40     24.37 o 
   9   7   6      139.75      159.67     17.70 o 
  10   7   6      152.82      142.00     17.44 o 
  11   7   6      413.02      418.16     27.66 o 
  12   7   6      175.24      194.26     18.62 o 
  13   7   6      125.15      104.38     16.48 o 
  14   7   6        1.87       25.83     14.38 o 
  15   7   6       21.07       27.82     16.68 o 
  16   7   6        7.16        6.25     14.41 o 
  17   7   6       20.98       19.43     17.19 o 
  18   7   6       26.15       26.23     17.70 o 
  19   7   6        3.64      -10.98     18.26 o 
   0   8   6     1739.87     1694.08    100.36 o 
   1   8   6      237.61      286.90     28.53 o 
   2   8   6      132.26      126.62     21.29 o 
   3   8   6      807.38      806.93     40.93 o 
   4   8   6      335.81      267.13     33.82 o 
   5   8   6       49.20       65.74     18.28 o 
   6   8   6       19.46        7.57     16.03 o 
   7   8   6      156.75      149.61     24.02 o 
   8   8   6      196.76      193.52     22.94 o 
   9   8   6       97.63       88.67     15.73 o 
  10   8   6        1.05       -0.43     11.32 o 
  11   8   6       54.24       20.29     12.87 o 
  12   8   6       35.56       40.04     14.68 o 
  13   8   6       13.26       27.73     13.89 o 
  14   8   6       17.39       19.81     15.58 o 
  15   8   6        3.62       -0.37     15.18 o 
  16   8   6        7.12       23.93     16.04 o 
  17   8   6        4.20       -9.84     17.75 o 
  18   8   6        9.47       15.00     21.66 o 
   0   9   6       43.75       44.47     27.38 o 
   1   9   6      325.01      422.37     33.55 o 
   2   9   6      333.97      370.32     32.51 o 
   3   9   6      142.53      102.83     22.14 o 
   4   9   6      535.04      574.65     38.27 o 
   5   9   6      350.75      356.28     32.71 o 
   6   9   6      320.81      352.72     39.80 o 
   7   9   6      177.26      141.52     24.58 o 
   8   9   6       88.93       66.26     18.12 o 
   9   9   6       42.07       35.48     16.53 o 
  10   9   6      149.54      161.73     23.21 o 
  11   9   6      182.96      164.70     24.36 o 
  12   9   6        3.09       13.47     14.37 o 
  13   9   6        8.50       22.72     16.78 o 
  14   9   6       30.69       37.22     16.98 o 
  15   9   6       12.07        6.86     16.70 o 
  16   9   6        4.88       18.80     17.46 o 
  17   9   6       53.65       51.56     31.63 o 
   0  10   6       17.36        2.77     23.03 o 
   1  10   6      136.03      126.51     28.16 o 
   2  10   6        2.86       27.76     19.61 o 
   3  10   6       73.90       81.93     22.14 o 
   4  10   6       32.37       32.76     21.47 o 
   5  10   6       36.02       43.20     20.31 o 
   6  10   6        7.22       13.00     19.10 o 
   7  10   6      211.42      215.97     29.97 o 
   8  10   6       35.48       42.81     18.33 o 
   9  10   6       34.94       19.00     16.52 o 
  10  10   6       31.53       24.96     16.71 o 
  11  10   6       50.67       66.56     20.19 o 
  12  10   6        5.57        6.88     15.42 o 
  13  10   6       28.94       54.66     24.46 o 
  14  10   6       26.78        8.64     25.86 o 
  15  10   6        4.48        4.77     36.21 o 
   0  11   6       28.40       12.14     28.77 o 
   1  11   6       72.41       96.90     23.94 o 
   2  11   6       11.94       -0.07     18.94 o 
   3  11   6       36.10        5.75     19.02 o 
   4  11   6        2.53       18.08     20.56 o 
   5  11   6       69.58       55.62     22.67 o 
   6  11   6        1.62      -10.38     18.54 o 
   7  11   6       22.01       10.55     21.62 o 
   8  11   6        6.87       33.38     19.02 o 
   9  11   6        3.43       13.00     17.60 o 
  10  11   6       47.23       68.43     21.09 o 
  11  11   6       20.82       22.69     22.57 o 
  12  11   6        0.47       -7.37     24.78 o 
   0  12   6      111.93      121.17     39.28 o 
   1  12   6       10.01       12.12     21.77 o 
   2  12   6        3.13       -5.13     20.17 o 
   3  12   6        6.51      -12.03     19.85 o 
   4  12   6       15.54       -2.33     19.98 o 
   5  12   6       11.87      -27.48     22.18 o 
   6  12   6       15.57      -24.93     20.38 o 
   7  12   6        2.82       -3.28     22.97 o 
   8  12   6        3.66        2.91     21.74 o 
   9  12   6        8.83      -18.80     24.30 o 
   0  13   6       16.43       16.69     31.62 o 
   1  13   6        0.46      -15.73     29.39 o 
   2   0   7       45.28       -1.09     18.53 o 
   4   0   7     2537.61     2476.03     55.54 o 
   6   0   7     1587.82     1568.45     41.65 o 
   8   0   7      124.03       89.99     33.78 o 
  10   0   7      174.95      167.29     38.69 o 
  12   0   7      348.31      347.70     52.86 o 
  14   0   7       36.32       52.85     29.42 o 
  16   0   7      492.01      588.61     70.85 o 
  18   0   7      253.75      270.29     52.86 o 
  20   0   7        9.13       25.61     26.70 o 
  22   0   7       31.22       94.26     39.23 o 
   1   1   7       59.33       43.20     17.91 o 
   2   1   7       20.08       18.72     11.90 o 
   3   1   7      173.17      151.16     16.80 o 
   4   1   7      381.91      412.26     20.46 o 
   5   1   7     1004.96     1112.47     46.01 o 
   6   1   7      580.17      545.27     18.87 o 
   7   1   7      533.46      586.80     29.95 o 
   8   1   7      575.59      572.53     24.69 o 
   9   1   7      129.49       97.83     16.59 o 
  10   1   7       34.65       44.74     18.23 o 
  11   1   7       29.80       16.76     18.30 o 
  12   1   7      228.87      186.02     28.89 o 
  13   1   7       39.26       12.38     16.63 o 
  14   1   7      104.08       89.94     31.06 o 
  15   1   7       20.84       25.88     19.26 o 
  16   1   7      153.31      180.38     30.76 o 
  17   1   7       15.98       19.53     17.45 o 
  18   1   7        7.99        2.05     27.52 o 
  19   1   7       83.00       67.90     25.23 o 
  20   1   7        5.00       29.60     25.61 o 
  21   1   7       15.90       41.96     23.50 o 
  22   1   7       10.07        8.90     19.93 o 
   1   2   7       25.71       24.23      9.05 o 
   2   2   7      536.36      588.79     25.58 o 
   3   2   7      615.08      604.38     31.29 o 
   4   2   7       54.12       34.43     11.73 o 
   5   2   7      275.23      246.40     19.29 o 
   6   2   7      191.48      191.65     17.47 o 
   7   2   7      538.03      594.13     26.36 o 
   8   2   7      640.64      644.57     27.23 o 
   9   2   7      205.08      217.79     18.39 o 
  10   2   7      163.38      161.71     20.80 o 
  11   2   7       35.49       16.86     18.03 o 
  12   2   7       70.11       49.07     19.07 o 
  13   2   7      271.62      265.55     34.06 o 
  14   2   7      120.66      121.46     34.06 o 
  15   2   7      426.37      373.70     40.08 o 
  16   2   7       41.76       42.77     20.81 o 
  17   2   7       55.68       25.64     19.37 o 
  18   2   7       10.33       10.63     19.25 o 
  19   2   7       50.83       21.17     18.53 o 
  20   2   7       43.73       28.68     23.82 o 
  21   2   7       66.33       71.48     40.59 o 
  22   2   7        3.28        2.02     20.76 o 
   1   3   7      194.19      221.88     20.32 o 
   2   3   7      172.53      200.00     16.82 o 
   3   3   7      291.94      307.41     20.35 o 
   4   3   7       59.14       42.66     10.48 o 
   5   3   7      615.06      589.23     42.80 o 
   6   3   7       85.05       62.76     14.00 o 
   7   3   7      232.36      282.72     24.35 o 
   8   3   7      125.65      157.82     17.85 o 
   9   3   7      108.05      139.63     17.22 o 
  10   3   7      210.11      218.04     19.77 o 
  11   3   7       71.86       67.80     19.73 o 
  12   3   7       55.76       24.67     28.61 o 
  13   3   7      126.37      133.56     25.78 o 
  14   3   7      116.65      109.03     51.49 o 
  15   3   7        3.70       43.38     19.43 o 
  16   3   7       66.69       90.50     24.45 o 
  17   3   7       13.56       17.65     19.86 o 
  18   3   7       30.67       15.40     21.53 o 
  19   3   7       13.76       18.89     33.78 o 
  20   3   7       31.89       27.15     23.25 o 
  21   3   7       28.05       30.03     32.42 o 
  22   3   7       11.14       -2.83     21.32 o 
   1   4   7       25.76        9.32      8.23 o 
   2   4   7        4.92        4.98      9.34 o 
   3   4   7       90.84      113.91     14.56 o 
   4   4   7      167.67      177.94     16.94 o 
   5   4   7      319.38      317.78     20.89 o 
   6   4   7      152.33      156.96     15.54 o 
   7   4   7       69.67       57.68     12.14 o 
   8   4   7       70.30       64.70     14.34 o 
   9   4   7       40.65       19.86     13.02 o 
  10   4   7      128.99      108.25     17.11 o 
  11   4   7      159.32      171.04     19.74 o 
  12   4   7      728.58      825.41     37.07 o 
  13   4   7      115.59      106.23     31.60 o 
  14   4   7      333.10      285.83     36.22 o 
  15   4   7       25.36        5.99     17.72 o 
  16   4   7        4.06       -6.41     17.98 o 
  17   4   7      112.68      115.25     28.51 o 
  18   4   7       32.27       14.81     20.80 o 
  19   4   7       47.11       58.11     25.60 o 
  20   4   7       18.76       48.62     25.62 o 
  21   4   7       16.71       49.36     25.64 o 
   1   5   7      899.99      950.38     40.60 o 
   2   5   7      303.31      281.04     19.39 o 
   3   5   7       45.50       29.75     11.11 o 
   4   5   7      162.51      148.54     16.71 o 
   5   5   7       14.21        1.73     10.65 o 
   6   5   7       13.74       34.86     11.29 o 
   7   5   7      311.38      338.93     21.11 o 
   8   5   7      128.92      168.74     17.30 o 
   9   5   7       93.19       87.62     14.24 o 
  10   5   7      147.65      122.61     15.83 o 
  11   5   7      255.82      245.46     20.17 o 
  12   5   7       26.97       15.40     11.15 o 
  13   5   7       58.70       44.85     13.66 o 
  14   5   7       26.97       20.18     17.20 o 
  15   5   7      105.85      109.40     26.31 o 
  16   5   7       66.95       43.46     24.06 o 
  17   5   7      117.03      125.12     49.86 o 
  18   5   7      132.47      123.53     32.86 o 
  19   5   7        6.20       47.15     24.41 o 
  20   5   7        3.44      -28.12     38.14 o 
   1   6   7       46.35       34.03     15.17 o 
   2   6   7      322.62      373.19     29.76 o 
   3   6   7       47.88       36.43     16.24 o 
   4   6   7      135.28      114.76     20.92 o 
   5   6   7      206.39      186.41     18.62 o 
   6   6   7      512.01      555.43     27.46 o 
   7   6   7       55.99       50.26     12.35 o 
   8   6   7      300.97      300.87     21.04 o 
   9   6   7      484.00      448.03     24.64 o 
  10   6   7      140.49      103.23     15.18 o 
  11   6   7      261.53      262.01     21.31 o 
  12   6   7      336.82      339.55     23.81 o 
  13   6   7      230.61      239.61     26.38 o 
  14   6   7      258.02      267.40     22.87 o 
  15   6   7      139.36      134.48     23.68 o 
  16   6   7      125.51       91.87     21.14 o 
  17   6   7       88.43       68.57     22.73 o 
  18   6   7       77.71       76.17     25.32 o 
  19   6   7       22.63       30.31     19.29 o 
  20   6   7        5.69       32.11     19.94 o 
   1   7   7      293.65      306.86     28.70 o 
   2   7   7     1327.80     1246.19     72.49 o 
   3   7   7      212.06      211.30     26.76 o 
   4   7   7      838.38      933.95     69.87 o 
   5   7   7      926.47      932.93     53.46 o 
   6   7   7      492.56      524.39     35.32 o 
   7   7   7      375.44      439.29     30.21 o 
   8   7   7       15.76       30.19     13.19 o 
   9   7   7      253.42      209.31     20.25 o 
  10   7   7       53.12       46.36     13.83 o 
  11   7   7      301.90      241.97     21.52 o 
  12   7   7       10.21        4.66     12.33 o 
  13   7   7        7.57        3.32     12.76 o 
  14   7   7       31.13       32.52     16.25 o 
  15   7   7       10.27       22.31     16.53 o 
  16   7   7        2.62       11.81     16.32 o 
  17   7   7        7.66        9.69     16.84 o 
  18   7   7       10.19       23.66     19.84 o 
   1   8   7      583.48      591.45     37.95 o 
   2   8   7      739.82      708.94     40.72 o 
   3   8   7      482.01      427.68     33.99 o 
   4   8   7       86.58      100.34     21.38 o 
   5   8   7      652.45      659.47     53.59 o 
   6   8   7      295.22      309.58     31.03 o 
   7   8   7      185.03      177.93     23.60 o 
   8   8   7      103.62      109.08     20.12 o 
   9   8   7       61.04       56.39     17.26 o 
  10   8   7       53.88       31.09     16.23 o 
  11   8   7        4.49       -2.81     13.11 o 
  12   8   7       12.64       27.26     17.06 o 
  13   8   7       94.26      103.83     18.38 o 
  14   8   7       24.12       14.16     13.94 o 
  15   8   7        1.66        1.42     15.38 o 
  16   8   7       28.74      -12.80     22.02 o 
  17   8   7       22.05       -1.45     18.47 o 
   1   9   7       31.58       45.93     24.98 o 
   2   9   7      197.22      204.42     28.12 o 
   3   9   7       51.99       89.05     21.25 o 
   4   9   7       33.73       11.41     18.36 o 
   5   9   7       49.39       40.70     20.05 o 
   6   9   7       76.94       74.43     23.99 o 
   7   9   7      120.05       86.69     25.88 o 
   8   9   7        8.95       34.44     16.73 o 
   9   9   7       12.75        4.82     15.48 o 
  10   9   7        3.76        8.27     15.97 o 
  11   9   7       98.34      105.59     21.64 o 
  12   9   7       95.30       72.69     20.15 o 
  13   9   7       72.17       70.94     20.28 o 
  14   9   7       37.59       -1.52     19.77 o 
  15   9   7       22.61       11.12     18.23 o 
   1  10   7       25.93       11.73     19.64 o 
   2  10   7       14.13      -12.89     17.99 o 
   3  10   7       23.35       22.12     20.74 o 
   4  10   7        4.94      -11.67     18.08 o 
   5  10   7       30.74       -0.27     19.20 o 
   6  10   7       80.60       19.78     26.03 o 
   7  10   7       34.90       39.03     21.98 o 
   8  10   7        0.08        0.54     16.59 o 
   9  10   7        4.69        3.12     16.11 o 
  10  10   7       12.39       36.63     17.89 o 
  11  10   7        4.76       10.05     16.81 o 
  12  10   7       24.83       27.04     19.33 o 
  13  10   7       10.60       -3.41     16.96 o 
   1  11   7       12.26        5.23     20.50 o 
   2  11   7       42.65       18.42     21.89 o 
   3  11   7       11.85       19.90     20.93 o 
   4  11   7       19.90        0.89     21.69 o 
   5  11   7        8.53       13.13     22.22 o 
   6  11   7        5.50      -17.70     21.60 o 
   7  11   7       65.13       57.41     27.13 o 
   8  11   7       56.24       44.13     20.04 o 
   9  11   7       59.96       48.67     23.23 o 
  10  11   7       60.49       52.03     21.63 o 
   1  12   7       26.38        1.15     21.71 o 
   2  12   7       38.75      -23.67     23.36 o 
   3  12   7       19.81       14.95     23.87 o 
   4  12   7       23.90        2.97     23.22 o 
   5  12   7       20.87       -1.62     22.18 o 
   6  12   7        0.82       11.97     24.01 o 
   2   0   8      128.43       60.49     27.25 o 
   4   0   8     1519.72     1553.64     48.35 o 
   6   0   8      440.38      387.08     33.25 o 
   8   0   8      299.91      368.95     53.95 o 
  10   0   8       62.52       54.49     32.15 o 
  12   0   8        8.36       -9.81     22.34 o 
  14   0   8        6.74       -4.36     24.52 o 
  16   0   8       96.76       72.47     35.96 o 
  18   0   8       43.40       33.24     36.51 o 
  20   0   8       14.39      -13.08     22.34 o 
   0   1   8      395.17      379.34     45.78 o 
   1   1   8       87.55      102.60     18.78 o 
   2   1   8      193.57      182.96     19.68 o 
   3   1   8       81.83       92.35     16.04 o 
   4   1   8      173.62      205.81     23.83 o 
   5   1   8      245.89      208.23     15.44 o 
   6   1   8        4.09        4.97      9.12 o 
   7   1   8      237.44      250.40     19.96 o 
   8   1   8       85.58       85.18     16.83 o 
   9   1   8       44.85       29.05     20.61 o 
  10   1   8       34.88       25.86     18.45 o 
  11   1   8       68.54      100.45     48.22 o 
  12   1   8      144.70      137.61     30.05 o 
  13   1   8        0.43      -17.50     15.57 o 
  14   1   8      228.00      214.06     33.74 o 
  15   1   8       18.43        1.23     20.01 o 
  16   1   8       48.15       23.19     23.97 o 
  17   1   8       35.54       12.83     19.64 o 
  18   1   8        4.86       23.58     18.61 o 
  19   1   8       68.24       27.63     24.62 o 
  20   1   8       35.31        7.57     31.60 o 
  21   1   8       14.84       24.45     23.51 o 
   0   2   8      580.34      586.92     34.42 o 
   1   2   8      278.04      250.98     17.53 o 
   2   2   8      740.41      772.67     38.48 o 
   3   2   8      145.46      144.26     17.64 o 
   4   2   8       58.34       74.64     14.94 o 
   5   2   8       46.70       49.33     13.92 o 
   6   2   8        1.90        5.76     11.20 o 
   7   2   8      221.15      218.41     24.78 o 
   8   2   8       34.86       15.12     11.65 o 
   9   2   8       44.95       51.31     16.34 o 
  10   2   8       90.41       54.07     22.97 o 
  11   2   8       45.86       39.13     20.03 o 
  12   2   8       50.47       58.21     23.31 o 
  13   2   8      238.68      211.75     61.03 o 
  14   2   8       90.19      106.00     28.69 o 
  15   2   8       86.51      104.86     27.16 o 
  16   2   8       41.95       32.98     19.64 o 
  17   2   8        3.50      -22.67     17.41 o 
  18   2   8       11.43        2.24     18.27 o 
  19   2   8       69.73       55.19     24.06 o 
  20   2   8       31.10       23.59     21.26 o 
  21   2   8        6.62       -5.20     35.69 o 
   0   3   8      320.79      332.95     29.02 o 
   1   3   8      597.88      557.81     23.04 o 
   2   3   8       70.78       43.03     12.51 o 
   3   3   8      117.86      133.63     17.15 o 
   4   3   8       70.13       51.09     11.51 o 
   5   3   8      139.81      129.32     17.15 o 
   6   3   8        9.38       30.54     12.44 o 
   7   3   8      239.95      290.57     28.95 o 
   8   3   8       50.52       36.34     13.45 o 
   9   3   8      129.32      131.36     17.88 o 
  10   3   8       32.36       25.40     19.06 o 
  11   3   8      419.03      483.89     43.60 o 
  12   3   8        0.32       27.64     17.91 o 
  13   3   8      118.06      119.75     25.68 o 
  14   3   8      246.28      227.89     35.14 o 
  15   3   8      118.04       71.67     24.74 o 
  16   3   8       32.70       34.62     30.51 o 
  17   3   8       24.08       43.20     30.79 o 
  18   3   8        3.10       20.17     21.47 o 
  19   3   8       35.66       18.17     20.80 o 
  20   3   8        5.06       17.08     21.80 o 
  21   3   8        4.13       -1.24     23.25 o 
   0   4   8      738.63      608.53    151.82 o 
   1   4   8       70.87       72.64     13.86 o 
   2   4   8      401.68      456.26     25.16 o 
   3   4   8      336.74      330.74     22.30 o 
   4   4   8       41.82       27.15     12.02 o 
   5   4   8      107.00      101.77     14.48 o 
   6   4   8      323.43      326.97     21.21 o 
   7   4   8       18.14       15.75     10.36 o 
   8   4   8       27.75       22.46     10.77 o 
   9   4   8       44.42       40.30     14.22 o 
  10   4   8       74.21       43.42     14.93 o 
  11   4   8      118.14      111.33     23.29 o 
  12   4   8      138.82      131.77     32.69 o 
  13   4   8       28.01       50.87     22.07 o 
  14   4   8       40.21       89.05     68.65 o 
  15   4   8       11.74       54.63     21.70 o 
  16   4   8        8.44       21.68     21.32 o 
  17   4   8       60.48      101.62     32.97 o 
  18   4   8        1.86       -5.68     19.08 o 
  19   4   8       10.12       34.73     28.33 o 
  20   4   8        4.92       15.89     22.68 o 
   0   5   8      296.17      289.20     39.67 o 
   1   5   8      292.04      243.34     30.60 o 
   2   5   8      237.98      265.59     27.40 o 
   3   5   8       98.37      124.87     20.86 o 
   4   5   8       54.17       63.03     14.18 o 
   5   5   8       58.29       42.43     16.19 o 
   6   5   8        8.88       12.33     10.04 o 
   7   5   8      140.00      155.58     16.73 o 
   8   5   8       74.62       55.37     12.79 o 
   9   5   8       35.82       18.64     13.26 o 
  10   5   8      329.76      304.17     22.19 o 
  11   5   8        5.47       13.43     11.40 o 
  12   5   8      116.85      115.16     18.07 o 
  13   5   8      216.75      131.59     21.98 o 
  14   5   8      120.40      101.44     22.19 o 
  15   5   8       44.13       41.39     18.09 o 
  16   5   8        0.55       13.29     20.87 o 
  17   5   8       16.86      -22.48     18.48 o 
  18   5   8        0.03      -19.55     20.76 o 
  19   5   8        3.32        7.47     22.92 o 
   0   6   8      587.63      553.45     51.37 o 
   1   6   8      208.52      179.92     25.60 o 
   2   6   8       38.85       14.44     15.86 o 
   3   6   8       63.90       74.80     19.57 o 
   4   6   8       40.67       14.55     15.61 o 
   5   6   8      168.01      179.07     24.68 o 
   6   6   8      313.23      290.45     25.71 o 
   7   6   8       82.20       58.27     13.65 o 
   8   6   8      248.06      237.35     22.26 o 
   9   6   8       26.47       25.46     13.03 o 
  10   6   8      257.45      262.05     21.82 o 
  11   6   8        3.62       -6.32     11.06 o 
  12   6   8      287.34      259.28     21.84 o 
  13   6   8       45.89       32.38     14.21 o 
  14   6   8       83.73       71.37     23.83 o 
  15   6   8       28.07       52.73     22.22 o 
  16   6   8        7.56        7.86     16.81 o 
  17   6   8        8.31       35.16     18.69 o 
  18   6   8        0.42        8.00     17.68 o 
   0   7   8      680.39      821.29     62.95 o 
   1   7   8       62.20       48.23     19.39 o 
   2   7   8       27.02       31.28     19.19 o 
   3   7   8      970.10      924.13     53.04 o 
   4   7   8       39.40       30.49     18.64 o 
   5   7   8       14.53       12.40     16.31 o 
   6   7   8       60.20       60.11     19.47 o 
   7   7   8      207.49      232.09     25.89 o 
   8   7   8       58.33       55.93     17.31 o 
   9   7   8       58.70       55.18     16.35 o 
  10   7   8       86.16       52.93     14.88 o 
  11   7   8      110.83       97.25     17.69 o 
  12   7   8       31.18       18.96     13.61 o 
  13   7   8       50.34       33.87     14.32 o 
  14   7   8       15.61        5.39     15.26 o 
  15   7   8       19.65        2.67     16.90 o 
  16   7   8       38.93       51.81     20.06 o 
  17   7   8       16.95       13.14     21.39 o 
   0   8   8      115.01      124.14     36.52 o 
   1   8   8       34.39        3.03     17.60 o 
   2   8   8      297.05      314.28     32.93 o 
   3   8   8      202.12      210.27     28.12 o 
   4   8   8      105.59       59.94     28.71 o 
   5   8   8       33.53       32.23     18.86 o 
   6   8   8      127.20      127.08     25.01 o 
   7   8   8        2.34        9.56     14.93 o 
   8   8   8      127.53      114.26     20.74 o 
   9   8   8      188.94      185.14     23.80 o 
  10   8   8      118.49      134.81     22.83 o 
  11   8   8       21.90       37.18     18.07 o 
  12   8   8       31.99       51.99     19.10 o 
  13   8   8        5.83       20.49     16.73 o 
  14   8   8        1.35       -1.49     14.42 o 
  15   8   8        2.29       15.48     16.09 o 
  16   8   8       34.90       29.69     21.66 o 
   0   9   8      138.96      109.71     36.92 o 
   1   9   8       31.82       52.54     22.68 o 
   2   9   8       48.24       26.00     20.89 o 
   3   9   8      107.36      102.37     25.23 o 
   4   9   8       89.20       54.63     21.50 o 
   5   9   8       25.29       40.60     20.04 o 
   6   9   8       60.82       53.44     21.68 o 
   7   9   8        8.85      -14.96     15.71 o 
   8   9   8       48.64       48.55     18.31 o 
   9   9   8       14.94       -3.73     13.44 o 
  10   9   8        1.11      -17.21     14.97 o 
  11   9   8        9.40        5.57     16.47 o 
  12   9   8        7.91       22.72     18.41 o 
  13   9   8       11.85       33.74     18.14 o 
  14   9   8       15.08       42.35     20.19 o 
   0  10   8       12.14       -1.50     30.41 o 
   1  10   8       75.87       61.27     24.37 o 
   2  10   8        2.80        3.33     19.33 o 
   3  10   8      103.64       77.27     25.01 o 
   4  10   8       16.04       15.80     24.46 o 
   5  10   8       32.94        5.90     20.11 o 
   6  10   8       31.00       10.38     20.62 o 
   7  10   8       31.47       -1.53     18.21 o 
   8  10   8        2.56       -4.04     16.93 o 
   9  10   8       14.60       -1.17     17.61 o 
  10  10   8        0.13       13.30     17.21 o 
  11  10   8       14.77        4.42     18.38 o 
  12  10   8        4.76        6.07     18.92 o 
   0  11   8        5.83      -39.23     26.15 o 
   1  11   8        0.86      -20.01     21.79 o 
   2  11   8       14.47       33.49     23.82 o 
   3  11   8       21.11       39.78     24.57 o 
   4  11   8       16.65       22.05     23.75 o 
   5  11   8       23.47       23.91     24.99 o 
   6  11   8       21.89       16.88     22.97 o 
   7  11   8        5.36       18.79     20.95 o 
   8  11   8       30.63       10.77     20.48 o 
   2   0   9     1200.57     1166.76     59.80 o 
   4   0   9       14.25       31.78     15.21 o 
   6   0   9     1464.49     1491.54     73.35 o 
   8   0   9     1158.23     1228.43     91.60 o 
  10   0   9      661.82      653.54     73.04 o 
  12   0   9      497.07      504.14     70.31 o 
  14   0   9      120.90      112.25     44.14 o 
  16   0   9       17.70       26.70     32.15 o 
  18   0   9        1.81       14.71     32.15 o 
  20   0   9       35.57       92.63     46.86 o 
   1   1   9      664.07      647.91     32.64 o 
   2   1   9      965.20      957.37     38.31 o 
   3   1   9      171.80      148.61     35.24 o 
   4   1   9      311.95      296.54     24.04 o 
   5   1   9      167.14      165.93     17.57 o 
   6   1   9      166.01      150.36     22.32 o 
   7   1   9      292.82      310.05     27.75 o 
   8   1   9      361.81      454.07     43.93 o 
   9   1   9      160.36      165.11     55.58 o 
  10   1   9       30.02       19.25     21.36 o 
  11   1   9      165.19      154.20     30.41 o 
  12   1   9       23.13       12.52     20.39 o 
  13   1   9        7.12        9.08     20.76 o 
  14   1   9       10.80       43.20     33.78 o 
  15   1   9      124.30      115.98     31.03 o 
  16   1   9       19.78       -4.71     22.26 o 
  17   1   9      231.03      350.67     46.24 o 
  18   1   9        6.57       11.23     23.29 o 
  19   1   9       10.06       13.04     21.99 o 
  20   1   9       57.15       55.55     33.24 o 
   1   2   9      128.12      125.66     15.54 o 
   2   2   9      183.91      192.66     18.83 o 
   3   2   9      108.95      135.44     16.80 o 
   4   2   9      637.03      616.09     32.45 o 
   5   2   9       63.06       72.02     15.64 o 
   6   2   9       42.10       22.99     14.39 o 
   7   2   9      614.33      616.52     52.02 o 
   8   2   9      266.34      250.56     26.06 o 
   9   2   9       91.31       76.95     26.43 o 
  10   2   9       51.32       54.37     24.41 o 
  11   2   9      220.00      182.54     34.43 o 
  12   2   9      121.28       66.90     24.74 o 
  13   2   9       10.39       -5.80     20.38 o 
  14   2   9      126.73       68.24     27.77 o 
  15   2   9       94.84       68.60     27.28 o 
  16   2   9       70.73       50.96     23.66 o 
  17   2   9       32.35       63.62     28.06 o 
  18   2   9       13.08       28.45     23.27 o 
  19   2   9       31.73       64.07     33.51 o 
  20   2   9        5.01      -18.29     37.05 o 
   1   3   9       58.47       83.08     18.39 o 
   2   3   9      101.09       94.52     16.00 o 
   3   3   9       32.00        8.57     11.64 o 
   4   3   9       16.35       25.20     11.64 o 
   5   3   9      486.24      503.72     27.88 o 
   6   3   9      128.46      133.10     18.60 o 
   7   3   9      149.70      168.12     20.51 o 
   8   3   9       21.27       13.98     15.57 o 
   9   3   9      132.06      160.88     23.96 o 
  10   3   9       50.64       53.29     22.06 o 
  11   3   9       68.60       51.76     24.96 o 
  12   3   9       21.53       -1.56     17.71 o 
  13   3   9      113.01      111.05     48.77 o 
  14   3   9       25.58       17.44     19.26 o 
  15   3   9       33.05       21.51     21.77 o 
  16   3   9        4.32       -4.46     19.77 o 
  17   3   9       16.15       41.35     25.23 o 
  18   3   9        2.80        0.88     21.32 o 
  19   3   9       74.61       72.64     28.47 o 
   1   4   9      159.14      147.83     22.85 o 
   2   4   9       76.61       87.89     20.10 o 
   3   4   9       62.25       38.99     13.86 o 
   4   4   9       25.61       21.59     12.91 o 
   5   4   9      153.21      164.32     17.83 o 
   6   4   9       60.29       48.81     13.56 o 
   7   4   9      213.85      165.52     18.24 o 
   8   4   9      226.47      249.90     21.70 o 
   9   4   9       84.78       82.24     19.29 o 
  10   4   9       65.66       72.22     18.33 o 
  11   4   9       73.15       63.63     22.48 o 
  12   4   9       68.96        9.44     19.25 o 
  13   4   9       46.79       61.39     24.25 o 
  14   4   9      126.07      182.12     77.92 o 
  15   4   9       28.88       54.40     23.56 o 
  16   4   9       15.94       29.49     26.15 o 
  17   4   9       36.49        7.81     21.71 o 
  18   4   9       32.21       22.80     23.11 o 
  19   4   9        3.66        1.92     22.72 o 
   1   5   9      181.61      223.05     27.73 o 
   2   5   9      183.55      195.97     26.84 o 
   3   5   9      141.69      153.19     24.09 o 
   4   5   9      107.01      120.56     22.06 o 
   5   5   9       15.67        6.05     13.62 o 
   6   5   9       56.62       59.31     13.50 o 
   7   5   9      190.08      152.86     18.60 o 
   8   5   9      185.68      192.07     19.39 o 
   9   5   9      155.58      147.39     17.88 o 
  10   5   9       20.71       15.47     13.54 o 
  11   5   9       46.93       35.67     14.58 o 
  12   5   9      138.69      128.93     21.69 o 
  13   5   9       68.76       82.90     23.75 o 
  14   5   9       18.54        0.33     15.25 o 
  15   5   9        6.40       16.86     17.23 o 
  16   5   9       18.56        9.88     20.95 o 
  17   5   9        6.02       37.44     20.42 o 
  18   5   9       17.98        6.21     24.74 o 
   1   6   9       24.31       11.90     17.60 o 
   2   6   9       37.05       27.83     17.37 o 
   3   6   9       89.56       83.09     22.24 o 
   4   6   9        4.42       -6.05     16.67 o 
   5   6   9      139.37       87.16     21.62 o 
   6   6   9        6.11       -9.19     13.18 o 
   7   6   9       14.81       18.19     15.51 o 
   8   6   9       61.24       47.60     16.55 o 
   9   6   9       53.44       41.06     13.78 o 
  10   6   9       56.54       43.53     14.60 o 
  11   6   9       85.13       76.31     20.00 o 
  12   6   9       18.18       20.62     14.34 o 
  13   6   9       34.90        5.01     14.57 o 
  14   6   9        3.02      -12.04     14.43 o 
  15   6   9       68.97       67.27     20.05 o 
  16   6   9        6.83       28.19     18.45 o 
  17   6   9       16.67        5.38     18.56 o 
   1   7   9      265.27      175.95     27.91 o 
   2   7   9      331.87      329.31     41.45 o 
   3   7   9      147.76      120.79     25.59 o 
   4   7   9       33.48       17.17     20.53 o 
   5   7   9       20.00       21.35     18.17 o 
   6   7   9        9.60       -2.28     15.48 o 
   7   7   9        6.28        7.43     15.46 o 
   8   7   9        6.10       42.29     16.32 o 
   9   7   9       59.12       84.15     18.94 o 
  10   7   9      173.37      222.52     25.97 o 
  11   7   9       30.31       36.06     17.78 o 
  12   7   9       69.14       75.50     20.98 o 
  13   7   9       49.97       33.15     16.27 o 
  14   7   9        7.43      -11.27     17.14 o 
  15   7   9        1.79       17.43     18.35 o 
  16   7   9       12.56       14.68     19.28 o 
   1   8   9       13.79       28.39     20.03 o 
   2   8   9       98.67      140.94     25.99 o 
   3   8   9       48.92       58.65     21.91 o 
   4   8   9       27.68       14.80     20.01 o 
   5   8   9       11.32       -8.90     17.99 o 
   6   8   9        6.07        5.28     18.62 o 
   7   8   9       25.74       37.15     17.08 o 
   8   8   9      168.67      158.61     23.65 o 
   9   8   9       50.13       70.77     20.24 o 
  10   8   9       37.77        8.62     15.91 o 
  11   8   9       21.97       21.00     17.78 o 
  12   8   9       38.97       35.60     19.09 o 
  13   8   9        0.12       14.60     18.59 o 
  14   8   9       10.94       17.34     20.75 o 
   1   9   9       29.89        0.90     19.78 o 
   2   9   9        1.63       -8.68     19.52 o 
   3   9   9        3.39       -3.69     17.91 o 
   4   9   9       26.26       32.16     19.56 o 
   5   9   9       55.76       58.92     22.69 o 
   6   9   9        3.72        5.55     21.16 o 
   7   9   9       45.07       41.49     20.49 o 
   8   9   9       32.34       22.35     18.40 o 
   9   9   9       17.79        6.65     17.50 o 
  10   9   9       12.96        1.92     17.28 o 
  11   9   9        6.73      -10.26     15.78 o 
  12   9   9        4.78       24.03     19.88 o 
   1  10   9        6.11        7.67     22.81 o 
   2  10   9       14.77       -5.23     22.87 o 
   3  10   9       17.95       43.28     24.66 o 
   4  10   9       26.84       28.70     23.47 o 
   5  10   9      109.64       41.71     29.33 o 
   6  10   9        1.68       15.17     19.79 o 
   7  10   9        4.19       16.44     18.94 o 
   8  10   9       27.40       37.63     20.52 o 
   9  10   9        9.54        0.24     16.91 o 
   1  11   9        1.30      -11.99     23.00 o 
   2  11   9       15.93        2.08     24.02 o 
   3  11   9        1.87       20.61     25.31 o 
   4  11   9        5.19        2.92     24.56 o 
   0   0  10     1423.69     1406.96     92.71 o 
   2   0  10      295.49      291.69     38.48 o 
   4   0  10      459.75      505.65     42.91 o 
   6   0  10      163.93      213.06     49.04 o 
   8   0  10      502.74      462.18     68.13 o 
  10   0  10      734.95      807.26     83.94 o 
  12   0  10      965.51      785.54     86.13 o 
  14   0  10      954.70     1203.62    106.30 o 
  16   0  10      115.58       68.66     43.59 o 
  18   0  10       53.54       55.03     40.32 o 
   0   1  10     1496.37     1488.56     70.23 o 
   1   1  10       34.91       27.02     13.16 o 
   2   1  10      586.90      627.22     31.11 o 
   3   1  10      260.19      264.25     30.61 o 
   4   1  10      880.62      869.87     34.82 o 
   5   1  10      248.56      323.14     44.06 o 
   6   1  10      334.35      305.34     30.39 o 
   7   1  10      312.05      201.65     35.46 o 
   8   1  10      251.04      361.62    149.04 o 
   9   1  10       72.69       54.91     25.00 o 
  10   1  10      259.01      263.33     45.78 o 
  11   1  10      329.14      327.50     43.92 o 
  12   1  10      135.01      102.44     29.67 o 
  13   1  10      198.27      195.82     37.74 o 
  14   1  10       14.21        6.11     22.31 o 
  15   1  10       25.39       27.84     24.47 o 
  16   1  10       10.97       16.74     26.14 o 
  17   1  10       74.04       82.30     31.18 o 
  18   1  10       27.99       22.47     27.14 o 
  19   1  10       63.88       84.26     35.42 o 
   0   2  10     2721.30     2664.29     74.29 o 
   1   2  10       40.42       34.48     13.07 o 
   2   2  10      234.34      236.27     21.25 o 
   3   2  10     1188.13     1214.19     45.33 o 
   4   2  10      395.96      389.98     29.02 o 
   5   2  10       73.05       78.90     17.50 o 
   6   2  10      305.93      406.44     33.51 o 
   7   2  10      335.54      387.90     41.13 o 
   8   2  10       19.22       30.57     22.19 o 
   9   2  10      217.30      192.76     35.86 o 
  10   2  10      355.96      364.25     43.85 o 
  11   2  10       81.20       53.01     25.87 o 
  12   2  10        9.90       25.87     21.02 o 
  13   2  10        4.36      -19.67     29.15 o 
  14   2  10       60.48       51.58     25.65 o 
  15   2  10        6.61        8.84     25.06 o 
  16   2  10       46.28       37.23     27.06 o 
  17   2  10       28.27       67.30     30.80 o 
  18   2  10       21.01       23.70     23.89 o 
   0   3  10     1776.67     1969.40     87.83 o 
   1   3  10       75.21       99.45     20.94 o 
   2   3  10      144.05      150.23     20.24 o 
   3   3  10      188.81      169.23     23.55 o 
   4   3  10      301.29      317.09     23.67 o 
   5   3  10      228.59      237.54     21.64 o 
   6   3  10      230.37      207.42     24.00 o 
   7   3  10       31.79       22.07     16.65 o 
   8   3  10      180.40      145.83     24.30 o 
   9   3  10      222.29      260.12     40.60 o 
  10   3  10       59.37      102.37     29.91 o 
  11   3  10       18.50       -8.20     19.89 o 
  12   3  10       63.84       40.10     26.71 o 
  13   3  10        5.77       27.51     24.08 o 
  14   3  10       45.58       35.15     26.37 o 
  15   3  10       90.76       88.24     29.97 o 
  16   3  10       10.97       13.23     20.93 o 
  17   3  10       91.13      142.85     34.29 o 
  18   3  10       35.42       54.74     27.32 o 
   0   4  10      505.58      505.23     75.21 o 
   1   4  10       66.46       43.94     19.56 o 
   2   4  10      362.52      328.70     31.89 o 
   3   4  10       74.75       80.68     20.90 o 
   4   4  10       47.95       30.18     16.73 o 
   5   4  10      125.17      125.62     18.05 o 
   6   4  10      260.77      263.37     25.39 o 
   7   4  10       49.99       48.98     17.15 o 
   8   4  10        2.92       -7.51     12.58 o 
   9   4  10      236.90      238.35     24.85 o 
  10   4  10       37.55       37.48     50.40 o 
  11   4  10      147.25      163.08     32.60 o 
  12   4  10       17.03       -6.22     17.89 o 
  13   4  10       16.34       -9.22     18.93 o 
  14   4  10       29.47       18.41     21.64 o 
  15   4  10      104.83       49.43     64.30 o 
  16   4  10       11.86       40.69     24.02 o 
  17   4  10       44.63        0.37     21.41 o 
   0   5  10      278.79      385.97     49.38 o 
   1   5  10      103.25       81.07     22.84 o 
   2   5  10       47.56       57.26     20.65 o 
   3   5  10      614.80      705.74     43.17 o 
   4   5  10      119.43      102.13     24.21 o 
   5   5  10        3.19        3.70     18.70 o 
   6   5  10       13.75       15.31     15.75 o 
   7   5  10       67.38       46.87     17.88 o 
   8   5  10      145.54      106.90     16.69 o 
   9   5  10       14.48       19.11     15.20 o 
  10   5  10      108.84      144.75     21.34 o 
  11   5  10       36.60       28.91     27.29 o 
  12   5  10       27.79        5.29     15.74 o 
  13   5  10        4.63      -16.66     14.30 o 
  14   5  10        8.87       13.31     17.55 o 
  15   5  10        3.32        7.96     16.44 o 
  16   5  10       21.81        3.17     22.10 o 
   0   6  10       46.25       26.79     36.23 o 
   1   6  10      102.02       95.18     24.28 o 
   2   6  10      117.23      128.16     26.10 o 
   3   6  10      286.24      239.64     31.15 o 
   4   6  10       78.31       73.63     23.10 o 
   5   6  10       39.20       -5.23     13.71 o 
   6   6  10       16.27       15.07     15.23 o 
   7   6  10       20.09       16.52     16.04 o 
   8   6  10       37.77       13.20     21.67 o 
   9   6  10       24.62       19.82     15.88 o 
  10   6  10       25.72       13.86     16.16 o 
  11   6  10       60.86       57.18     24.90 o 
  12   6  10       53.41       54.96     20.33 o 
  13   6  10       76.92       71.58     20.48 o 
  14   6  10        2.78        6.41     16.47 o 
  15   6  10        2.56       20.72     17.86 o 
   0   7  10       44.05       39.53     37.05 o 
   1   7  10        9.14       14.22     18.35 o 
   2   7  10        1.18      -10.58     18.63 o 
   3   7  10       76.99       80.49     24.58 o 
   4   7  10       79.46       80.32     24.31 o 
   5   7  10        2.09        8.00     20.50 o 
   6   7  10        4.54       15.75     15.64 o 
   7   7  10       33.30       21.66     16.57 o 
   8   7  10       12.80       39.98     17.10 o 
   9   7  10       26.54       25.80     17.05 o 
  10   7  10       35.99       -2.36     18.24 o 
  11   7  10        1.87      -20.57     17.31 o 
  12   7  10       75.73       41.25     23.72 o 
  13   7  10       10.49       38.29     22.34 o 
  14   7  10       65.27       53.88     42.62 o 
   0   8  10       62.57       81.82     37.45 o 
   1   8  10        6.12       28.29     20.86 o 
   2   8  10       16.47       17.64     20.98 o 
   3   8  10        2.52       11.66     21.76 o 
   4   8  10       29.56       19.98     22.32 o 
   5   8  10        5.89       -3.14     20.30 o 
   6   8  10       34.89       10.87     18.85 o 
   7   8  10       16.98       10.00     17.69 o 
   8   8  10       33.86       33.39     19.30 o 
   9   8  10       58.09       37.61     19.66 o 
  10   8  10        5.75        8.74     18.10 o 
  11   8  10        5.05       -1.02     19.13 o 
  12   8  10       14.14       26.46     20.89 o 
   0   9  10       63.07       24.21     36.65 o 
   1   9  10       23.49       24.72     24.12 o 
   2   9  10       10.70      -23.75     22.01 o 
   3   9  10       44.59       74.17     27.44 o 
   4   9  10        0.14        1.03     20.84 o 
   5   9  10        2.80       10.48     21.24 o 
   6   9  10       13.13       -0.17     18.69 o 
   7   9  10       16.62       24.44     19.73 o 
   8   9  10       24.93       18.91     19.90 o 
   9   9  10       11.33        2.13     18.39 o 
   0  10  10       45.37        6.71     42.50 o 
   1  10  10        5.35        4.20     25.17 o 
   2  10  10        5.84      -27.73     23.89 o 
   3  10  10       21.35       27.94     23.92 o 
   4  10  10       21.36       22.04     25.85 o 
   5  10  10       20.68        6.47     23.26 o 
   2   0  11      142.70      175.67     33.03 o 
   4   0  11       58.18       75.74     41.41 o 
   6   0  11      195.07      233.77     56.13 o 
   8   0  11      288.46      229.97     56.67 o 
  10   0  11       86.21       82.82     38.14 o 
  12   0  11       43.94        8.72     33.78 o 
  14   0  11        1.25      -41.41     31.60 o 
  16   0  11       85.56       75.74     44.68 o 
   1   1  11      265.51      295.99     32.83 o 
   2   1  11       83.24      100.58     19.05 o 
   3   1  11       27.66       25.68     17.59 o 
   4   1  11      130.79      107.51     24.43 o 
   5   1  11      168.41      148.95     33.90 o 
   6   1  11      420.66      417.61     46.44 o 
   7   1  11       73.04       51.24     25.29 o 
   8   1  11       68.90       31.96     24.85 o 
   9   1  11       86.71       55.27     51.49 o 
  10   1  11       48.45        2.42     21.15 o 
  11   1  11       25.55       17.20     23.16 o 
  12   1  11       40.41       39.08     25.39 o 
  13   1  11       29.04       -6.23     23.46 o 
  14   1  11       33.23       57.44     29.86 o 
  15   1  11        4.92        9.93     24.82 o 
  16   1  11       59.71       77.15     33.38 o 
  17   1  11       15.92       -6.31     29.70 o 
   1   2  11      422.23      426.49     30.14 o 
   2   2  11      283.39      364.17     25.92 o 
   3   2  11       14.19        5.84     14.37 o 
   4   2  11      205.05      192.62     37.95 o 
   5   2  11      148.49      174.40     27.27 o 
   6   2  11      319.99      360.51     53.13 o 
   7   2  11      174.53      117.43     44.68 o 
   8   2  11       21.19       -9.28     21.37 o 
   9   2  11       60.75       17.33     22.77 o 
  10   2  11       42.10       12.62     22.34 o 
  11   2  11       17.50       37.23     28.23 o 
  12   2  11       38.75       27.58     24.19 o 
  13   2  11      121.01      165.23    120.97 o 
  14   2  11        0.02      -41.14     29.70 o 
  15   2  11       35.25       18.02     24.82 o 
  16   2  11       47.79       19.42     26.37 o 
   1   3  11      226.34      193.05     27.86 o 
   2   3  11      147.59      165.51     27.31 o 
   3   3  11       51.04       67.99     18.87 o 
   4   3  11      205.10      235.17     22.83 o 
   5   3  11      221.37      175.40     22.91 o 
   6   3  11        5.47       -1.17     13.76 o 
   7   3  11       12.77       53.09     23.97 o 
   8   3  11      147.86      142.54     33.67 o 
   9   3  11       38.84       19.82     23.69 o 
  10   3  11       36.01       47.01     31.88 o 
  11   3  11      116.19       57.38     44.14 o 
  12   3  11       38.34       19.43     31.60 o 
  13   3  11        3.73       -3.94     22.50 o 
  14   3  11       32.97       47.52     28.38 o 
  15   3  11       38.62       41.33     27.71 o 
  16   3  11        4.09       -4.01     25.50 o 
   1   4  11       50.27       31.74     19.32 o 
   2   4  11      115.60       75.07     23.03 o 
   3   4  11       25.45       11.58     17.79 o 
   4   4  11       42.20       24.38     17.45 o 
   5   4  11      177.51      146.10     23.96 o 
   6   4  11       41.34       13.95     18.64 o 
   7   4  11        8.23        0.90     18.10 o 
   8   4  11        4.46       29.17     18.14 o 
   9   4  11       17.68       16.15     18.28 o 
  10   4  11       24.69       19.50     18.30 o 
  11   4  11      102.98       87.21     23.91 o 
  12   4  11       23.19       39.21     28.25 o 
  13   4  11        3.89       -1.96     28.06 o 
  14   4  11        4.47       26.35     23.31 o 
  15   4  11       13.44       16.04     24.79 o 
   1   5  11      121.51       92.62     25.60 o 
   2   5  11        7.87      -23.67     19.14 o 
   3   5  11       42.60       35.93     20.93 o 
   4   5  11       63.28       70.22     21.90 o 
   5   5  11      130.99      166.83     25.17 o 
   6   5  11       84.59       69.80     20.68 o 
   7   5  11       48.00       32.78     21.32 o 
   8   5  11       28.43       17.35     19.90 o 
   9   5  11       81.37      130.72     32.81 o 
  10   5  11       11.16        9.22     22.73 o 
  11   5  11        6.47       17.01     19.74 o 
  12   5  11       18.85       33.73     18.84 o 
  13   5  11       35.42       54.52     18.91 o 
  14   5  11        8.05       19.79     17.83 o 
   1   6  11       13.50       11.05     20.51 o 
   2   6  11       78.04       78.64     23.39 o 
   3   6  11        5.68       26.06     20.84 o 
   4   6  11       45.56        8.90     20.41 o 
   5   6  11       31.00       36.15     19.42 o 
   6   6  11       68.89       65.50     21.38 o 
   7   6  11        9.12       11.85     16.85 o 
   8   6  11        7.33       17.75     18.48 o 
   9   6  11       50.67       41.30     21.76 o 
  10   6  11       12.89       12.50     20.54 o 
  11   6  11       25.52       21.19     20.90 o 
  12   6  11        9.19        5.66     28.33 o 
  13   6  11       21.76       20.93     23.56 o 
   1   7  11        3.58       24.17     22.89 o 
   2   7  11       25.91       15.07     21.99 o 
   3   7  11        8.38        3.67     21.04 o 
   4   7  11       15.75       -0.52     20.94 o 
   5   7  11        9.68       11.32     18.29 o 
   6   7  11       39.77       16.02     19.01 o 
   7   7  11       53.91       52.45     19.71 o 
   8   7  11       40.86       53.64     20.81 o 
   9   7  11       24.09       -9.15     18.43 o 
  10   7  11        0.57       -5.77     18.92 o 
  11   7  11       13.29       22.54     24.81 o 
   1   8  11       81.18       59.51     24.74 o 
   2   8  11       18.78       13.13     23.13 o 
   3   8  11       10.60       17.68     24.93 o 
   4   8  11        0.45      -12.96     27.13 o 
   5   8  11        2.13       16.54     24.94 o 
   6   8  11       20.43       20.99     19.08 o 
   7   8  11        0.85        0.89     17.89 o 
   8   8  11        1.32       -5.43     17.45 o 
   9   8  11       15.69       11.69     19.88 o 
   1   9  11        5.95       11.24     24.68 o 
   2   9  11        8.24      -15.28     24.13 o 
   3   9  11       19.85       10.54     24.29 o 
   4   9  11        0.47        8.65     24.99 o 
   5   9  11        7.45       -4.29     22.65 o 
   0   0  12      190.03      189.12     40.55 o 
   2   0  12      208.14      221.13     31.63 o 
   4   0  12      200.39       98.09     47.41 o 
   6   0  12       82.98       94.81     43.05 o 
   8   0  12      110.26      119.33     47.95 o 
  10   0  12      124.27       93.72     45.77 o 
  12   0  12      124.19      147.67     53.40 o 
  14   0  12       30.68        9.26     40.87 o 
   0   1  12      491.40      534.62     37.81 o 
   1   1  12      174.38      124.47     18.36 o 
   2   1  12       11.51        2.59     18.18 o 
   3   1  12      335.61      399.33     45.31 o 
   4   1  12       87.10       77.62     35.69 o 
   5   1  12       14.44       14.33     24.82 o 
   6   1  12       17.93       -8.44     20.97 o 
   7   1  12       12.72        6.84     23.04 o 
   8   1  12       30.53      -11.04     23.96 o 
   9   1  12       10.73       27.89     26.58 o 
  10   1  12       23.36       49.74     27.35 o 
  11   1  12        5.18       -4.39     22.64 o 
  12   1  12       65.64       75.83     50.40 o 
  13   1  12       83.55      125.72     65.11 o 
  14   1  12        3.40      -11.29     24.08 o 
  15   1  12       41.72       22.87     31.01 o 
   0   2  12      421.10      399.93    132.98 o 
   1   2  12       60.07       70.70     19.51 o 
   2   2  12       48.49       60.22     20.36 o 
   3   2  12       50.29       57.51     18.96 o 
   4   2  12      135.92      117.44     28.31 o 
   5   2  12      151.16      204.16     38.48 o 
   6   2  12       28.97       12.40     25.26 o 
   7   2  12       47.22       88.80     32.08 o 
   8   2  12       15.16       32.25     25.65 o 
   9   2  12        6.63       -5.00     23.02 o 
  10   2  12       10.38       -3.79     25.61 o 
  11   2  12      107.96       85.82     35.07 o 
  12   2  12        1.10       19.25     29.70 o 
  13   2  12        8.72       27.57     25.83 o 
  14   2  12       17.39       41.09     29.09 o 
   0   3  12      234.07      287.77     46.94 o 
   1   3  12      109.82      113.60     26.14 o 
   2   3  12      145.16      106.69     22.82 o 
   3   3  12        3.60        4.28     17.20 o 
   4   3  12       82.71       77.47     22.66 o 
   5   3  12       57.54       47.52     22.07 o 
   6   3  12       82.24       40.55     27.81 o 
   7   3  12       32.82       30.80     20.40 o 
   8   3  12        0.19       -3.62     21.10 o 
   9   3  12       61.15       43.51     29.21 o 
  10   3  12       26.59       61.19     29.97 o 
  11   3  12       72.14       40.37     29.44 o 
  12   3  12        4.81      -26.51     26.15 o 
  13   3  12        4.89       29.70     27.61 o 
  14   3  12       13.08       14.91     28.66 o 
   0   4  12       36.55       14.63     27.88 o 
   1   4  12      149.62      136.60     28.68 o 
   2   4  12        7.16       -4.51     18.71 o 
   3   4  12      120.12       64.40     22.85 o 
   4   4  12       35.67       15.12     18.31 o 
   5   4  12       17.40       65.77     23.44 o 
   6   4  12       60.86       10.09     20.24 o 
   7   4  12       11.51       28.13     25.73 o 
   8   4  12       46.08        8.49     41.02 o 
   9   4  12        6.27       -4.49     26.19 o 
  10   4  12        0.75       -8.92     18.74 o 
  11   4  12       66.10       22.51     20.83 o 
  12   4  12       14.39       15.23     22.65 o 
  13   4  12        3.85       18.91     22.20 o 
   0   5  12       15.75       62.23     35.19 o 
   1   5  12       32.35       11.87     19.96 o 
   2   5  12       12.85       12.76     20.71 o 
   3   5  12       11.55       14.39     18.85 o 
   4   5  12        3.63       29.76     19.50 o 
   5   5  12        2.78       -3.49     26.13 o 
   6   5  12       13.34      -18.40     18.84 o 
   7   5  12        6.35       -4.05     20.33 o 
   8   5  12       31.76        7.46     24.69 o 
   9   5  12       12.00      -24.82     23.00 o 
  10   5  12       28.66       20.84     27.86 o 
  11   5  12       37.34       17.25     26.47 o 
  12   5  12       17.32        2.83     26.95 o 
   0   6  12        2.25      -29.63     31.19 o 
   1   6  12       19.70       45.90     24.45 o 
   2   6  12        1.98       16.87     22.99 o 
   3   6  12       16.95       20.49     22.40 o 
   4   6  12        5.36       -8.45     18.90 o 
   5   6  12        4.74       -9.80     18.67 o 
   6   6  12        5.02       27.60     23.20 o 
   7   6  12       24.24      -10.53     21.18 o 
   8   6  12        8.27       -4.35     21.25 o 
   9   6  12       11.02      -28.65     33.85 o 
  10   6  12       17.37       33.80     24.13 o 
   0   7  12       39.19       10.10     34.43 o 
   1   7  12        0.91        9.03     23.99 o 
   2   7  12        8.75       12.72     22.98 o 
   3   7  12       11.89       -0.49     24.18 o 
   4   7  12       12.19       19.66     24.03 o 
   5   7  12       10.12       16.89     21.50 o 
   6   7  12       27.90       30.63     21.92 o 
   7   7  12        2.66      -25.61     23.20 o 
   8   7  12        7.67       11.87     22.10 o 
   0   8  12       24.19       35.23     40.05 o 
   1   8  12       12.80       39.15     27.35 o 
   2   8  12       18.30        3.96     24.31 o 
   3   8  12       11.92       10.57     25.34 o 
   4   8  12       11.17       21.06     26.42 o 
   2   0  13       89.03      113.88     53.94 o 
   4   0  13       87.14       48.50     43.59 o 
   6   0  13       19.16      -19.07     33.78 o 
   8   0  13      112.61       80.64     46.86 o 
  10   0  13       51.57       94.26     49.58 o 
  12   0  13        1.04      -12.53     35.42 o 
   1   1  13      229.37      181.81     25.89 o 
   2   1  13       34.75       37.07     17.07 o 
   3   1  13       49.12      104.25     29.36 o 
   4   1  13       13.19        2.22     41.96 o 
   5   1  13       38.71       30.43     47.13 o 
   6   1  13       17.40       22.39     30.51 o 
   7   1  13       50.07       21.16     51.22 o 
   8   1  13        0.68      -20.31     23.89 o 
   9   1  13       69.21       59.89     32.17 o 
  10   1  13       18.88       11.31     27.54 o 
  11   1  13        8.18       21.06     28.86 o 
  12   1  13        2.70      -31.31     22.26 o 
   1   2  13       80.06       67.01     22.91 o 
   2   2  13       57.30       68.50     24.23 o 
   3   2  13       46.78       18.17     20.71 o 
   4   2  13       42.92       15.99     25.53 o 
   5   2  13        6.25       12.51     24.97 o 
   6   2  13        5.93        5.55     24.54 o 
   7   2  13        9.82      -25.09     23.69 o 
   8   2  13       71.40       56.52     28.65 o 
   9   2  13        7.48       -7.93     25.11 o 
  10   2  13       14.89       21.91     29.21 o 
  11   2  13       10.85      -27.84     25.27 o 
   1   3  13       26.08        1.47     18.51 o 
   2   3  13        4.85       22.65     22.26 o 
   3   3  13        8.92        6.16     18.76 o 
   4   3  13       48.76       32.66     23.23 o 
   5   3  13       35.16       43.53     27.22 o 
   6   3  13       42.24       12.12     26.72 o 
   7   3  13       10.70        4.56     25.15 o 
   8   3  13       39.15       52.90     29.57 o 
   9   3  13       16.50       40.00     34.62 o 
  10   3  13        4.80        7.29     27.74 o 
  11   3  13        0.68      -29.54     32.69 o 
   1   4  13        8.81       18.38     22.80 o 
   2   4  13       21.52       -1.48     19.43 o 
   3   4  13        3.53       -8.52     21.06 o 
   4   4  13        6.50      -11.46     22.10 o 
   5   4  13       31.01       39.66     24.02 o 
   6   4  13        1.02       14.73     28.35 o 
   7   4  13       76.98       62.41     31.28 o 
   8   4  13       10.66       40.67     28.32 o 
   9   4  13       20.78       -5.64     26.64 o 
  10   4  13        0.32       -3.50     28.32 o 
   1   5  13        8.10       53.55     26.32 o 
   2   5  13       27.15       31.68     21.41 o 
   3   5  13       33.83       28.79     22.51 o 
   4   5  13        8.94       17.35     22.45 o 
   5   5  13        7.90       -0.87     19.85 o 
   6   5  13       47.08       29.62     28.27 o 
   7   5  13       31.96       29.03     30.31 o 
   8   5  13       27.85       33.76     29.42 o 
   1   6  13        9.74      -21.57     23.71 o 
   2   6  13       12.98       37.36     25.31 o 
   3   6  13       10.48        4.64     22.96 o 
   4   6  13       25.90       33.88     26.03 o 
   5   6  13        2.46       -9.51     22.16 o 
   0   0  14       53.20       22.89     41.96 o 
   2   0  14      130.68      238.67     63.75 o 
   4   0  14       23.38        1.09     43.59 o 
   6   0  14       26.41      124.78     55.03 o 
   8   0  14        0.54      -33.24     33.24 o 
   0   1  14       20.80       13.17     26.82 o 
   1   1  14       15.50      -16.44     18.95 o 
   2   1  14        3.34        2.76     29.32 o 
   3   1  14       20.00       64.22     32.76 o 
   4   1  14       14.14       18.94     35.80 o 
   5   1  14       36.71       35.18     31.20 o 
   6   1  14        3.64      -30.74     27.10 o 
   7   1  14        6.78      -13.03     34.33 o 
   8   1  14        2.79       -4.86     29.70 o 
   0   2  14        1.12       28.17     30.35 o 
   1   2  14       11.40       10.62     20.34 o 
   2   2  14       21.61       22.34     23.05 o 
   3   2  14       15.14       37.24     29.83 o 
   4   2  14       73.65       83.98     39.54 o 
   5   2  14       39.79       32.78     30.12 o 
   6   2  14        3.65      -11.74     26.22 o 
   7   2  14       14.85        8.23     37.44 o 
   0   3  14       21.39       31.01     32.14 o 
   1   3  14       12.69       16.56     23.16 o 
   2   3  14        4.26        4.71     21.28 o 
   3   3  14       31.57        8.58     28.52 o 
   4   3  14       34.34       31.63     30.44 o 
   5   3  14        7.28        0.44     26.61 o 
   6   3  14        2.29       15.80     29.59 o 
   0   4  14       37.66       35.38     37.36 o 
   1   4  14        8.76       45.82     26.02 o 
   2   4  14        8.15       31.03     24.97 o 
   3   4  14       27.16       56.58     26.27 o 
   4   4  14       56.81        0.26     36.16 o 
                                                 
